# Supplementary material for: Problem-solving ability and future time perspective among the Chinese nursing interns: The mediating role of future work self
Source: PLoS One. 2024 Aug 8;19(8):e0308669. doi: 10.1371/journal.pone.0308669 (PMC11309400; doi:10.1371/journal.pone.0308669)
Supplement: S2 File — (XLSX) [file pone.0308669.s002.xlsx]

## Sheet: Sheet1
Gender	Age	Residence	Education background	Character trait	Whether is a only child	Whether is a student cadre	Preference for nursing profession	Have been internship time	Number of night shifts per month	Whether are engaged in nursing after graduation	Academic performance during the school	Satisfaction with clinical teaching	Whether have a plan for future career	A1	A2	A3	A4	A5	A6	A7	A8	A9	A10	A11	A12	A13	A14	A15	A16	A17	A18	A19	A20	A21	A22	A23	A24	A25	B1	B2	B3	B4	C1	C2	C3	C4	C5	C6	C7
2	1	2	2	1	2	1	2	2	2	2	1	2	2	5	5	5	5	5	5	4	5	5	5	5	5	4	5	5	5	5	5	5	5	4	2	2	1	1	1	2	6	6	4	1	4	4	4	4	4
2	3	1	1	1	2	2	3	3	2	1	2	2	1	2	2	3	3	3	4	5	5	4	5	4	4	5	5	4	4	3	4	4	4	2	3	2	4	2	4	2	2	2	3	2	3	2	4	4	3
1	2	1	2	1	2	1	2	2	1	1	2	2	1	3	3	3	3	3	3	3	3	3	3	3	3	3	3	3	3	3	3	3	3	3	3	3	3	3	4	4	4	4	3	2	3	3	3	3	3
2	1	2	2	2	2	1	2	4	2	1	2	1	2	2	3	2	3	3	3	4	4	4	4	4	2	4	3	5	5	2	4	4	4	2	3	2	4	4	6	5	5	6	2	3	3	3	3	4	3
2	2	1	1	1	2	2	1	2	1	1	2	2	1	2	2	2	2	2	3	3	2	2	2	2	2	4	2	2	2	2	2	2	2	2	2	2	2	2	5	5	5	4	1	4	1	2	2	2	1
2	2	3	3	2	2	1	2	3	2	1	1	1	2	3	2	3	3	3	3	3	4	3	5	5	5	5	5	5	1	4	2	5	2	5	4	4	3	3	5	4	4	5	3	3	4	3	4	4	4
2	1	1	2	2	2	1	3	2	1	1	2	3	1	2	4	4	4	3	2	2	2	2	3	3	2	3	2	3	4	3	4	4	4	4	3	3	4	3	4	5	5	5	2	4	3	3	3	3	2
2	2	2	1	1	2	1	3	2	1	1	2	2	1	3	4	3	4	4	4	4	3	3	4	3	2	2	4	3	3	4	2	4	4	4	4	4	4	4	2	2	4	4	2	4	4	4	4	4	2
2	1	1	2	2	2	1	3	2	2	1	2	3	1	3	3	3	3	3	3	3	3	3	3	3	3	3	3	3	3	3	3	2	3	2	3	3	3	3	4	4	4	5	1	2	3	3	3	3	3
2	1	2	2	1	2	1	1	1	2	1	1	3	2	3	2	3	3	2	3	3	3	3	4	3	3	3	3	3	3	3	2	3	3	3	3	3	3	3	4	4	4	4	2	2	2	3	3	3	2
2	3	1	2	2	1	1	2	2	2	1	2	3	2	3	3	2	3	2	4	4	4	4	4	4	4	5	5	5	4	4	4	4	2	4	4	2	4	2	4	4	4	6	1	1	1	3	2	2	2
2	1	3	2	2	2	1	2	2	1	2	3	2	2	4	3	3	4	4	4	3	3	2	3	3	3	3	3	4	4	3	3	4	4	4	3	3	4	4	5	4	5	4	2	4	2	3	3	3	2
2	1	2	2	2	2	1	3	4	3	1	1	2	2	3	3	3	3	3	3	3	3	4	4	4	3	3	3	4	3	3	4	3	3	4	3	3	3	3	4	4	5	4	2	2	2	3	3	3	3
2	2	3	2	1	2	1	2	2	1	2	3	3	2	2	2	2	2	2	3	4	4	4	4	3	3	4	3	4	4	3	4	4	3	4	2	3	4	4	3	5	3	5	3	2	2	3	3	3	2
2	1	3	2	1	2	1	2	2	1	2	1	2	2	3	3	3	3	3	3	4	4	3	4	4	2	3	3	3	4	3	4	4	4	3	3	3	3	3	3	4	3	4	2	2	3	3	3	3	2
2	1	3	2	2	1	1	2	2	1	2	2	3	2	3	3	3	3	3	3	3	3	3	3	3	3	3	3	2	3	3	3	3	3	3	3	3	3	3	3	3	3	3	2	3	2	2	2	2	2
2	1	3	2	2	1	1	3	2	2	1	2	2	2	4	3	3	3	4	3	2	3	3	3	3	3	5	5	5	4	4	2	3	3	3	3	3	2	4	4	5	5	4	2	2	3	3	3	3	3
2	2	3	2	2	2	2	3	2	1	2	1	1	2	3	2	2	2	3	4	4	4	4	4	3	3	4	4	4	4	3	3	4	4	4	3	3	4	4	4	4	5	5	3	2	3	3	3	3	3
2	2	3	2	1	1	1	1	2	2	1	2	2	2	3	3	2	3	4	5	4	4	3	3	4	3	4	3	4	4	3	4	4	4	4	2	3	4	3	5	5	4	5	2	4	2	3	3	3	2
2	1	3	3	2	1	1	2	2	1	1	3	2	2	3	3	3	3	4	4	4	4	4	4	4	4	4	4	4	4	4	4	4	4	4	4	3	4	4	4	5	5	6	3	3	3	3	3	3	3
2	2	3	2	2	1	1	2	3	2	1	1	3	1	4	4	4	4	4	4	4	4	4	4	5	4	4	4	4	4	4	5	5	5	5	5	3	5	5	6	6	6	6	4	1	4	3	4	4	4
1	2	2	1	2	2	1	2	2	2	1	2	2	2	3	3	3	3	3	3	3	3	3	3	3	3	3	3	3	3	3	3	3	3	3	3	3	3	3	4	4	4	4	2	3	2	2	2	2	2
2	1	2	1	2	1	1	2	2	2	1	2	2	1	3	3	3	3	4	4	4	4	4	4	3	4	4	3	4	4	4	4	4	4	4	2	2	4	3	5	4	4	4	2	3	2	2	3	2	2
2	1	2	2	1	1	1	2	2	1	2	2	1	1	3	3	3	2	3	3	3	4	4	3	4	4	4	4	3	5	4	5	5	4	4	4	5	5	5	5	5	5	4	2	2	3	3	3	3	3
2	1	1	3	1	1	1	2	1	2	1	2	2	1	3	3	3	4	3	4	4	3	3	4	3	2	3	2	2	3	3	2	3	4	3	2	4	3	2	6	2	5	5	3	3	3	2	3	2	3
2	1	3	2	2	1	1	2	2	1	1	2	2	2	5	5	5	5	5	5	4	5	5	5	5	5	5	5	5	5	4	5	5	5	5	1	2	5	5	4	6	6	7	4	1	4	4	4	4	4
2	2	2	2	2	1	1	2	2	2	2	1	1	1	2	2	4	1	3	4	4	5	5	4	3	3	2	2	3	4	4	3	4	3	3	4	3	5	5	1	1	1	2	1	3	1	3	2	2	4
2	1	3	2	1	1	1	1	2	1	1	2	3	1	4	3	5	4	3	2	3	4	4	4	3	5	5	4	5	2	3	2	3	2	2	3	4	3	5	6	6	6	6	4	1	4	4	2	3	2
2	1	3	2	2	1	1	3	2	2	1	1	2	1	2	4	3	4	2	5	4	5	5	4	4	4	4	5	3	2	2	3	3	2	2	3	3	2	2	6	6	6	5	3	2	3	3	3	3	4
2	2	3	2	1	1	1	2	2	1	1	2	1	1	5	5	5	5	5	5	5	5	5	5	5	5	5	5	5	5	5	5	5	5	5	5	5	5	5	7	7	7	7	4	1	4	4	4	4	4
2	1	3	2	1	1	1	1	1	2	1	2	1	1	3	3	3	3	3	3	3	3	3	3	3	3	3	3	3	3	3	3	3	3	3	3	3	3	3	4	4	4	4	2	3	2	2	2	2	2
2	1	3	2	1	2	1	2	2	2	1	2	3	1	3	4	3	3	4	5	5	5	5	4	4	4	4	4	5	4	4	4	4	4	4	2	3	5	5	5	6	5	6	3	4	2	3	3	3	4
2	1	3	2	1	1	1	2	2	2	2	2	2	2	2	2	2	3	4	4	4	5	5	4	4	3	3	4	4	4	2	4	5	5	4	4	4	5	5	5	4	5	6	2	4	2	3	3	3	3
1	2	3	2	2	1	2	3	2	2	1	1	1	2	2	2	2	2	2	4	4	4	4	4	4	4	4	4	4	3	4	4	4	4	4	4	4	4	4	5	5	5	5	2	3	3	3	3	2	2
2	1	3	2	1	1	1	2	3	2	1	1	2	1	4	4	4	4	4	2	2	2	2	2	2	2	2	2	2	4	4	4	4	4	4	4	4	4	4	5	5	5	5	3	2	3	3	3	3	3
2	1	1	2	2	1	1	2	2	2	1	3	2	1	4	5	4	2	5	5	5	5	5	5	5	5	5	5	5	5	1	5	1	5	5	3	4	5	4	5	5	6	7	4	4	4	4	4	4	4
2	1	3	2	2	1	2	1	2	1	2	1	2	1	3	3	2	3	3	3	4	3	2	3	3	3	4	3	4	4	3	4	3	3	4	3	3	3	3	4	3	4	4	2	3	3	3	3	3	2
1	2	2	3	1	1	1	1	2	1	2	2	1	1	2	2	2	2	3	4	3	4	3	2	2	2	3	2	3	4	2	4	4	4	4	2	2	3	4	5	5	5	5	1	1	3	1	1	2	1
2	1	1	2	1	1	2	3	2	1	2	3	3	1	2	2	2	2	2	4	3	4	3	3	3	3	3	3	3	4	3	2	3	3	3	3	3	3	3	5	5	4	5	2	2	3	2	2	3	3
2	2	1	2	1	2	1	2	2	2	2	2	2	2	2	3	3	3	2	4	4	5	4	3	5	2	3	4	4	4	4	4	4	4	4	2	3	4	2	3	3	3	3	3	3	3	4	3	4	3
2	1	2	2	2	2	1	2	2	1	2	1	2	2	3	3	3	3	3	3	3	3	3	3	3	3	3	3	3	3	3	3	3	3	3	3	3	3	3	5	5	5	5	3	2	3	3	3	3	3
2	3	2	2	1	1	1	2	2	1	2	2	1	2	2	2	2	2	2	2	2	2	2	2	2	2	2	2	2	2	2	2	2	2	2	2	2	2	2	3	3	3	3	2	2	2	2	2	2	2
2	1	1	1	2	2	2	1	2	1	2	1	2	2	2	2	2	2	2	4	2	2	2	2	2	2	2	2	2	3	4	2	2	2	2	2	2	2	2	2	2	2	2	1	1	1	1	2	2	1
1	1	1	2	2	1	2	3	2	1	2	2	1	2	2	2	2	2	2	2	2	2	2	2	2	2	3	2	2	4	4	2	2	2	2	2	2	2	2	4	4	4	4	2	2	2	2	2	2	2
2	1	3	2	1	2	2	2	2	1	2	2	2	2	1	1	1	1	1	1	1	1	1	1	1	1	1	1	1	1	1	1	1	1	1	1	1	1	1	1	1	1	1	1	1	1	1	1	1	1
2	1	2	2	2	2	1	2	2	2	1	2	2	2	2	2	2	2	2	2	2	2	2	2	2	2	3	3	3	3	3	3	3	3	3	3	3	3	3	4	4	4	4	2	3	2	2	2	2	2
2	2	1	2	1	1	1	2	2	2	1	3	3	2	4	4	4	4	3	4	4	4	4	4	4	4	4	4	4	4	2	4	4	4	4	4	4	4	4	6	6	6	6	3	3	3	3	3	3	3
2	1	2	2	1	2	1	2	3	2	1	1	2	2	3	3	3	3	3	3	3	3	3	3	3	3	3	3	3	3	3	3	3	3	3	3	3	3	3	5	5	5	5	3	2	3	3	2	3	3
2	1	3	2	2	2	1	2	2	1	1	3	2	2	1	1	1	1	1	1	1	1	1	2	2	2	2	2	2	2	2	2	2	2	2	2	2	2	2	2	2	2	2	1	4	2	1	1	1	1
2	1	3	1	1	2	1	3	2	1	1	2	2	1	4	4	4	4	4	4	4	4	4	4	4	4	4	4	4	4	4	4	4	4	4	4	4	4	4	6	6	5	6	3	2	3	3	3	3	3
2	2	2	2	2	2	2	2	2	1	2	2	3	1	3	3	3	3	2	4	2	2	2	2	2	2	3	3	2	4	3	3	2	2	2	2	2	2	2	4	4	4	4	2	3	2	2	2	2	2
1	1	3	3	2	2	1	2	2	1	1	1	2	1	4	4	4	4	4	2	2	2	2	2	2	2	2	2	2	4	4	4	4	4	4	4	4	4	4	6	6	5	6	2	3	3	3	3	3	3
2	1	2	2	2	1	1	2	2	2	1	2	2	1	3	3	3	3	3	3	3	3	3	3	3	3	3	3	3	4	3	3	4	4	4	3	3	3	3	5	5	4	4	2	3	2	3	3	2	2
2	1	1	2	2	2	1	2	2	1	1	2	3	1	3	3	3	3	3	3	4	4	4	4	4	4	4	4	4	4	4	4	4	4	4	4	4	4	4	5	5	5	5	2	3	2	2	3	3	3
2	1	2	3	1	1	2	2	4	2	1	1	2	1	2	2	2	2	2	4	4	4	4	4	4	4	4	4	4	4	4	4	4	4	4	4	4	5	4	4	4	4	4	2	3	2	3	2	3	3
1	1	1	1	2	1	1	2	2	1	1	3	2	1	2	2	2	2	2	4	4	4	4	4	4	4	4	4	4	2	2	2	2	2	2	2	2	2	2	6	6	6	6	2	2	3	3	3	3	2
2	1	2	2	1	1	2	1	2	2	1	1	2	1	4	4	3	3	4	4	4	4	4	3	4	4	3	4	4	4	2	4	4	4	4	5	5	5	4	5	5	4	5	2	3	3	3	3	3	3
2	1	1	2	1	1	1	2	2	1	1	2	2	2	4	4	4	4	4	3	3	3	3	3	3	3	3	3	3	3	3	3	3	3	3	3	3	3	3	3	3	4	5	2	4	3	3	3	2	3
2	2	1	2	1	1	1	1	2	1	2	1	2	1	1	1	1	1	1	5	5	5	5	5	5	5	5	5	5	1	1	1	1	1	1	1	1	1	1	3	3	3	3	2	2	2	2	2	2	2
2	1	3	1	1	1	2	2	2	1	1	2	3	1	2	1	1	1	1	5	4	5	4	5	4	3	5	3	4	4	4	4	4	4	4	3	2	3	3	5	5	5	4	2	2	2	2	2	3	3
2	1	1	2	1	1	1	3	2	2	1	2	2	1	2	3	3	3	3	4	3	4	4	4	4	3	4	3	3	2	3	3	3	3	3	3	3	2	3	6	6	6	5	3	3	3	3	3	3	3
2	1	3	1	2	2	1	2	2	2	2	2	3	1	2	2	2	2	2	4	4	4	4	4	4	4	4	4	4	2	2	4	4	5	5	4	4	4	4	3	4	4	4	3	2	3	3	3	3	3
1	1	3	2	1	1	1	2	2	1	1	2	3	1	3	3	3	3	3	3	3	3	3	3	3	3	3	3	3	3	3	3	3	3	3	3	3	3	3	4	4	4	4	4	1	4	4	4	4	4
2	2	3	2	1	1	2	1	2	1	1	3	2	1	2	2	2	2	2	4	4	4	4	4	4	4	4	4	4	2	2	2	2	2	2	2	2	2	2	6	6	6	6	4	1	4	3	3	3	4
2	1	3	2	2	1	1	2	1	2	1	2	3	1	4	4	3	4	4	4	4	4	4	4	4	2	2	4	3	4	3	4	4	4	4	2	3	4	4	5	5	5	5	2	4	2	3	2	3	2
2	1	1	1	2	1	1	1	2	2	1	2	2	2	4	4	4	4	4	3	3	3	3	4	3	3	4	3	3	4	4	4	4	4	3	4	4	4	4	5	5	5	5	3	3	3	3	3	3	3
1	1	2	3	1	2	1	3	2	1	2	3	3	1	3	3	3	3	3	3	3	3	3	3	3	3	3	3	3	3	3	3	3	3	3	3	3	3	3	4	4	4	4	3	2	3	3	3	3	3
1	1	3	2	1	2	1	3	1	2	1	2	2	1	5	5	5	5	5	1	1	1	4	4	4	4	4	4	4	2	5	5	5	5	5	5	5	5	5	5	5	5	5	3	2	3	3	3	3	3
1	3	1	2	2	2	1	1	2	2	1	2	1	2	5	5	5	5	5	3	3	4	4	5	4	3	2	3	3	4	3	4	5	5	5	2	3	4	5	7	6	6	6	3	2	3	4	3	4	4
2	1	2	1	1	1	1	2	2	2	1	1	2	2	4	4	4	4	4	3	3	3	3	3	3	3	4	4	4	2	4	4	4	4	4	3	3	4	3	5	5	5	5	3	2	3	3	3	3	3
2	1	1	2	1	1	1	1	2	1	1	2	1	2	3	3	3	3	3	2	2	3	3	3	2	2	2	2	3	3	3	3	3	3	3	3	3	3	3	4	4	4	4	2	2	2	2	2	2	2
2	1	2	2	1	1	1	1	1	2	2	3	3	2	3	4	4	4	4	4	4	4	4	4	4	4	4	4	4	4	4	4	4	4	4	4	4	4	4	5	5	5	5	3	2	3	3	3	3	3
2	1	2	1	1	1	1	2	2	1	2	2	2	2	3	3	3	3	3	2	2	3	3	2	2	3	3	2	3	3	3	3	3	3	3	3	3	4	3	5	4	4	4	3	2	3	2	3	3	2
2	1	3	2	2	1	1	3	2	2	2	2	1	2	4	4	4	4	4	2	3	3	3	4	3	3	5	3	4	5	4	5	5	5	5	4	4	4	4	4	4	4	6	3	3	3	3	3	3	3
2	1	1	2	1	1	2	2	2	1	2	1	1	1	2	2	2	2	2	2	2	2	2	2	2	2	2	2	2	4	4	4	4	4	2	2	2	2	2	3	2	2	2	2	1	2	2	2	2	2
2	1	1	1	1	1	1	2	2	2	1	3	2	1	4	4	4	4	4	2	3	3	3	4	3	3	4	3	4	4	3	4	4	4	4	2	2	3	3	5	5	5	5	3	3	3	3	3	3	3
2	1	3	2	2	1	1	1	2	1	1	1	1	1	3	3	3	3	3	4	4	4	3	4	4	4	4	4	4	4	3	4	4	4	4	3	4	4	4	4	4	5	5	2	4	3	2	3	3	2
2	1	1	1	2	2	1	2	3	2	1	3	1	1	3	3	4	4	4	4	4	4	4	4	4	4	4	4	4	4	2	4	4	4	4	4	4	4	4	6	6	6	6	3	2	3	3	3	3	2
2	1	3	1	1	2	2	2	2	2	1	1	1	1	2	2	2	2	2	4	4	4	4	4	4	4	4	4	4	3	4	4	4	4	4	3	4	4	4	5	5	5	3	2	3	2	3	3	3	3
2	1	3	2	1	2	1	2	2	1	1	2	2	2	2	2	2	2	2	2	2	2	2	2	2	2	2	2	2	4	4	2	2	2	2	2	2	2	2	3	3	2	2	1	2	2	1	2	2	1
2	1	1	1	1	1	2	2	2	1	1	3	1	1	1	1	1	1	1	1	1	1	1	1	1	1	1	1	1	5	5	5	1	1	1	1	1	1	1	1	1	1	1	1	1	1	1	1	1	1
2	1	3	2	2	1	2	2	2	2	2	1	2	1	1	1	1	2	2	4	5	5	5	5	5	5	5	5	5	1	1	1	1	1	1	1	1	1	1	2	2	1	1	1	1	1	1	1	1	1
2	1	3	2	1	1	1	2	2	1	2	2	3	1	2	2	2	2	2	4	3	4	5	5	4	4	4	3	3	2	2	2	2	2	2	3	3	2	2	6	5	5	5	3	2	2	3	3	3	2
2	1	3	2	1	1	1	2	2	1	1	2	1	2	4	4	4	4	4	4	4	4	4	4	4	4	4	4	4	4	4	4	4	4	4	4	4	4	4	6	6	6	6	3	3	3	3	3	3	3
2	1	3	2	2	1	1	3	2	2	1	2	2	2	2	2	2	2	2	4	4	4	2	2	2	2	2	2	2	4	2	2	2	2	2	2	2	2	2	4	4	3	3	2	3	2	2	2	2	3
1	1	2	2	1	1	1	3	2	1	1	1	3	2	4	4	4	4	4	4	4	4	4	4	4	4	4	4	4	4	4	4	4	4	4	4	4	4	4	6	6	6	6	4	3	3	3	3	3	3
1	1	1	2	2	1	1	2	2	1	1	2	2	1	1	1	1	1	1	2	2	2	2	2	2	2	2	2	2	2	2	2	2	2	2	2	2	2	2	3	3	2	2	2	3	2	2	2	2	2
2	1	3	2	1	1	2	2	2	1	1	2	3	1	1	1	1	1	1	1	1	1	1	1	1	1	1	1	1	1	2	2	2	2	2	2	2	1	1	2	2	1	1	1	1	2	2	2	2	2
2	1	2	2	1	1	1	2	2	1	1	1	2	1	4	4	4	4	4	2	4	4	4	4	4	4	4	4	4	4	3	4	4	4	4	4	4	3	3	6	6	5	5	3	3	3	3	3	3	3
2	1	2	2	1	1	1	1	1	2	1	2	2	1	4	4	4	4	4	4	4	3	4	4	3	4	4	3	4	4	4	4	4	4	4	4	4	3	3	5	5	4	4	3	3	3	3	3	3	3
2	1	1	2	1	1	2	1	2	1	1	2	3	2	1	1	1	1	1	2	2	2	2	2	1	1	2	2	2	1	1	1	1	2	2	1	1	1	1	2	2	1	1	1	1	1	1	1	1	1
2	1	3	2	1	2	2	2	2	2	2	2	2	2	2	2	2	2	2	2	2	2	2	2	2	2	2	2	3	3	2	2	2	2	2	2	2	2	2	4	4	3	3	2	2	2	2	2	2	2
2	1	2	2	2	2	2	2	2	2	1	2	3	2	2	3	2	3	3	4	3	4	3	4	3	3	4	3	4	2	3	3	3	3	3	3	3	2	2	5	4	3	3	2	2	2	2	2	2	2
1	1	1	2	2	2	1	3	2	1	1	2	2	2	5	5	5	5	5	1	4	4	4	4	4	4	4	4	4	2	2	4	4	4	4	4	4	4	4	7	7	6	6	4	3	4	4	4	4	4
2	1	2	2	2	1	1	1	2	2	1	1	1	2	2	2	2	3	3	3	3	3	3	3	3	3	3	3	3	3	3	3	3	3	3	2	2	2	2	4	4	3	3	2	2	2	2	2	2	2
2	1	2	2	2	1	2	2	2	1	1	2	3	2	2	2	2	2	2	2	2	2	2	2	2	2	2	2	2	4	4	2	2	2	2	1	1	1	1	3	2	2	2	2	3	2	2	2	1	2
2	1	1	2	1	2	1	1	1	2	1	2	2	2	4	4	4	4	4	2	4	4	4	3	4	3	4	3	3	3	4	4	4	4	4	3	3	3	3	5	5	5	4	3	3	3	2	3	2	2
2	1	2	2	1	1	1	2	2	2	1	1	2	2	2	3	2	2	2	3	3	3	3	3	2	2	2	3	3	3	3	3	3	3	3	2	2	2	2	4	4	4	3	2	2	2	2	2	2	2
2	1	3	2	1	1	1	2	2	1	1	1	1	1	4	4	4	4	4	4	4	3	4	3	3	4	3	4	3	4	4	4	4	4	5	4	4	3	3	5	5	5	4	3	3	3	3	3	3	3
2	1	3	2	2	1	2	3	2	1	1	2	2	1	1	1	1	1	1	1	1	1	1	1	1	1	1	1	1	1	1	1	1	1	1	1	1	1	1	1	1	1	1	1	1	1	1	1	1	1
2	1	2	1	1	1	2	2	2	1	1	1	1	1	3	3	3	2	3	3	3	3	2	3	3	2	3	2	3	4	3	3	3	3	4	3	3	3	3	4	4	4	4	2	2	2	2	2	3	2
2	1	1	2	1	1	1	2	2	1	1	2	1	1	2	2	3	3	2	3	3	3	3	3	3	3	3	3	3	3	3	3	2	2	3	3	3	2	2	4	3	3	4	2	3	2	3	3	3	3
2	1	2	1	1	2	1	2	2	1	1	3	2	1	1	2	1	2	1	2	1	1	1	2	2	2	3	2	2	1	1	1	1	1	1	2	2	2	2	2	2	1	1	1	1	2	1	2	2	1
1	2	1	2	1	1	1	2	2	1	1	1	3	1	3	3	3	3	3	3	3	3	3	3	3	3	3	3	3	3	3	3	3	3	3	3	3	3	3	4	4	4	4	2	2	2	2	2	2	2
2	1	2	2	1	1	2	2	2	1	1	2	2	1	2	2	3	3	2	3	3	2	2	3	3	3	3	2	3	3	3	2	2	2	2	3	3	3	3	5	4	4	3	3	2	3	2	2	2	2
2	1	3	2	1	2	2	2	2	2	1	1	3	2	2	2	1	1	1	2	2	2	2	2	2	2	3	2	2	2	2	2	2	2	2	1	1	1	1	3	3	3	3	3	1	2	2	2	2	2
2	1	2	2	1	2	2	2	2	1	1	1	2	1	2	2	3	2	2	3	3	3	3	3	3	3	3	3	3	3	3	3	3	3	3	2	2	3	3	5	4	3	2	3	1	2	2	2	2	2
2	1	2	2	1	1	2	2	2	2	1	2	3	1	2	2	2	3	3	3	3	3	2	3	3	2	3	2	3	3	3	3	2	2	3	2	2	2	2	5	4	4	3	2	2	2	2	2	2	2
2	1	3	1	1	1	2	2	2	2	1	2	3	1	2	3	3	2	3	3	3	2	2	3	2	3	3	2	3	3	3	3	3	3	3	3	3	3	3	4	4	4	3	2	2	2	2	2	2	2
2	2	3	2	2	1	1	2	1	2	2	2	3	2	4	4	4	4	3	3	4	4	4	3	4	3	4	3	3	3	4	4	4	4	4	4	4	4	4	6	5	5	5	3	3	3	2	3	3	3
2	2	2	2	1	2	1	2	1	2	2	2	2	2	3	3	2	3	3	3	3	4	4	4	4	4	4	3	4	3	4	4	4	4	4	3	3	3	3	5	5	5	5	3	2	3	3	3	3	3
2	2	2	3	2	1	1	1	2	2	2	1	2	2	1	2	2	2	2	4	4	4	2	2	3	3	3	2	2	3	3	3	3	2	2	2	3	3	3	4	4	3	3	2	2	2	2	2	2	2
1	1	2	1	1	2	2	3	2	1	2	3	3	2	3	2	2	2	2	3	3	3	3	3	3	3	3	3	3	3	3	3	3	3	3	3	3	3	3	5	4	3	3	2	2	2	2	3	2	2
2	1	3	2	2	1	1	2	2	2	1	1	1	1	1	1	1	2	2	2	2	2	2	2	2	2	2	2	2	1	2	2	2	2	2	2	2	2	2	2	2	2	2	2	1	2	2	2	2	2
1	3	3	3	1	1	1	2	2	1	1	3	2	1	4	4	3	4	4	3	3	3	3	4	4	3	3	3	3	4	4	4	4	4	4	4	3	3	3	6	6	5	5	3	2	2	2	2	2	2
2	2	2	2	1	2	2	2	2	2	1	1	2	1	2	2	2	3	3	3	3	4	3	3	3	3	3	3	3	2	3	3	3	3	3	3	3	3	3	4	4	4	4	2	2	2	2	2	2	2
2	1	2	2	2	2	2	1	2	1	1	1	2	1	1	1	1	1	1	1	1	1	1	1	1	1	2	1	1	2	2	2	2	2	2	2	2	2	2	2	2	1	1	1	1	1	1	1	1	1
2	2	3	2	2	1	2	1	2	2	1	2	2	1	4	4	4	3	3	3	3	3	4	4	3	3	4	3	3	4	4	4	4	4	4	3	3	3	3	6	6	6	6	3	3	3	2	3	3	3
2	1	2	2	2	2	2	2	3	2	1	2	2	1	1	1	1	1	2	2	2	2	2	2	1	1	2	2	2	2	2	1	1	1	1	1	1	1	1	2	1	1	1	1	1	1	1	1	1	1
2	1	3	2	1	1	1	2	2	1	2	2	2	1	1	1	1	1	2	2	2	2	1	2	1	1	2	2	2	2	2	2	2	2	2	2	2	1	1	1	1	1	1	1	2	2	2	2	1	1
2	1	2	2	2	1	2	1	2	1	1	2	2	1	1	2	2	2	1	2	2	2	2	2	2	2	3	2	2	3	2	3	2	2	2	2	2	3	3	4	4	3	3	2	2	2	2	2	2	2
2	1	1	2	2	1	2	2	4	3	1	2	2	1	2	2	2	2	3	3	2	2	2	2	2	2	3	2	2	4	4	4	4	4	2	2	2	2	2	4	4	4	4	2	1	2	2	2	2	2
2	1	2	2	2	1	2	3	2	1	1	1	2	1	1	1	1	1	2	2	2	2	2	2	2	2	2	2	2	4	4	1	1	1	1	1	1	1	1	3	3	3	3	2	2	2	2	2	1	1
2	1	3	3	1	1	2	2	1	2	2	2	1	2	4	4	4	3	3	3	4	4	4	4	3	3	4	3	3	3	3	4	4	4	4	4	3	3	3	5	5	4	4	3	2	2	2	2	2	3
2	1	2	2	2	2	1	1	2	1	2	2	2	2	2	2	2	2	2	3	3	3	3	3	3	3	3	3	3	4	4	4	4	4	4	4	3	3	3	5	5	5	4	3	2	2	2	2	2	2
2	1	3	2	2	1	2	2	2	1	2	3	1	2	2	2	2	3	3	3	3	3	3	4	3	3	4	3	3	4	4	4	4	3	3	3	3	3	3	5	5	3	3	2	2	2	2	2	2	3
1	1	2	2	2	1	2	1	2	1	1	2	2	2	1	1	1	1	1	1	1	1	1	1	1	1	1	1	1	1	1	1	1	1	1	1	1	1	1	1	1	1	1	1	1	1	1	1	1	1
2	1	1	2	2	1	2	2	2	1	1	2	2	2	1	2	1	2	1	4	5	4	1	2	2	2	2	2	2	1	1	1	1	2	2	1	1	1	1	2	2	1	1	1	1	2	2	2	1	1
2	1	2	1	2	1	2	3	2	1	1	1	3	2	4	4	4	4	3	4	4	4	4	4	3	4	4	3	4	4	4	4	4	4	4	4	2	3	3	5	5	5	5	2	2	2	2	2	2	3
2	1	2	1	1	1	2	2	3	2	1	2	2	2	1	2	2	2	1	2	2	2	2	3	2	2	2	2	2	3	3	2	2	2	2	2	3	3	3	4	4	3	3	2	1	2	2	2	2	2
2	1	2	3	1	1	2	1	3	2	1	2	2	2	3	3	3	3	3	3	3	3	3	3	3	3	3	3	3	3	3	3	3	3	3	3	3	3	3	4	4	4	4	2	2	2	2	2	2	2
1	2	3	1	1	1	2	2	2	1	1	3	2	1	1	1	1	2	2	2	2	1	1	1	1	1	2	1	1	1	1	1	1	1	1	2	2	2	2	2	2	2	1	1	1	1	1	1	1	1
2	1	3	2	2	1	1	2	2	1	1	2	2	1	1	1	1	2	2	2	1	1	2	1	1	2	1	1	1	1	1	1	1	2	2	2	1	1	1	2	1	1	1	1	2	1	1	1	1	1
2	1	1	1	2	1	1	2	1	2	1	2	3	1	2	1	2	1	1	2	1	2	1	1	2	1	1	1	2	2	2	2	2	1	2	2	2	2	2	3	2	2	1	1	2	1	1	1	1	1
1	1	2	2	2	1	2	1	2	1	2	2	3	1	2	2	2	3	3	3	3	2	2	3	3	2	3	2	2	3	3	3	3	3	3	2	2	3	3	5	4	3	3	2	2	2	2	2	2	2
2	1	3	2	1	1	2	3	2	1	2	2	2	1	1	1	2	1	1	2	2	2	2	2	2	2	2	2	2	4	4	2	2	1	1	1	1	1	1	2	2	1	1	1	1	1	2	2	2	2
2	1	3	2	2	1	1	1	1	2	2	2	2	1	4	4	4	4	3	4	4	4	4	4	3	4	4	4	4	2	2	2	2	4	4	4	4	3	3	6	5	5	5	3	2	2	3	2	2	2
2	1	2	1	2	1	2	2	3	2	1	2	3	2	1	1	2	2	1	1	2	1	1	1	1	1	1	1	1	2	2	1	1	1	1	1	1	1	1	2	1	1	1	1	1	1	1	2	1	1
2	2	1	2	1	1	1	3	4	2	1	2	2	2	4	4	4	4	4	4	4	4	4	4	4	4	4	3	3	4	4	4	4	4	4	4	4	3	3	6	6	6	6	3	3	3	3	3	3	3
2	1	2	2	1	1	1	2	2	1	1	3	2	2	1	2	2	1	1	2	2	2	2	2	1	1	2	1	1	5	5	1	1	1	1	1	1	1	1	2	2	2	2	1	1	1	1	1	1	1
1	1	3	1	2	1	2	2	2	1	2	1	1	1	3	3	3	3	2	3	3	3	3	3	2	2	3	2	2	4	4	4	4	4	4	4	2	2	2	4	4	3	3	2	2	2	2	2	2	2
2	1	3	2	2	2	2	2	3	2	1	2	2	1	2	3	2	2	3	4	3	4	4	3	4	3	4	3	4	3	2	3	2	3	2	3	2	3	2	5	5	4	5	3	2	3	3	3	3	3
2	1	3	2	2	1	2	2	2	1	1	2	2	1	3	3	3	3	3	3	3	2	2	2	2	2	2	2	3	3	3	3	3	3	3	3	2	3	2	5	4	4	4	2	2	2	2	2	2	2
2	1	3	3	2	2	1	2	2	1	1	2	1	1	1	1	2	1	1	5	2	2	1	1	1	1	1	1	1	2	2	1	1	1	1	1	1	1	1	2	1	1	1	1	1	1	1	1	1	1
2	1	2	2	2	1	2	3	2	1	1	2	2	1	3	4	4	3	3	3	4	4	4	4	3	3	3	3	3	3	3	3	4	4	4	4	4	3	3	5	5	5	5	3	2	2	3	3	3	3
2	1	3	2	2	2	2	3	2	2	1	2	2	1	1	1	1	1	1	1	4	4	4	4	2	2	2	4	4	2	2	2	2	2	2	2	2	2	2	2	2	1	1	2	3	2	2	2	2	2
2	1	2	2	1	2	1	3	1	2	1	2	3	1	1	1	1	1	1	5	5	5	3	3	1	1	1	1	1	1	1	1	1	1	1	1	1	1	1	2	2	1	1	1	1	1	2	1	1	2
2	1	3	2	1	1	2	2	2	1	1	2	2	2	2	2	2	2	2	4	3	3	3	3	3	3	3	3	3	3	3	3	3	3	2	2	3	3	3	5	5	5	5	3	2	3	3	3	2	3
2	1	3	2	2	1	2	1	3	2	1	1	1	1	3	3	3	3	3	3	3	3	3	3	3	3	3	3	3	3	3	3	3	3	3	3	3	3	2	5	5	5	4	3	2	2	2	2	2	2
2	1	3	2	1	1	2	2	1	2	1	2	2	1	3	3	3	3	3	3	3	3	3	3	3	3	3	3	3	3	3	3	3	3	3	3	3	3	3	5	5	4	4	3	3	2	2	3	3	3
2	1	2	2	2	1	2	1	2	1	2	2	2	1	1	2	2	2	2	4	4	4	3	3	3	3	3	3	3	3	3	3	3	3	3	2	3	3	3	5	5	4	4	3	3	3	2	3	2	2
2	1	2	1	2	1	2	1	2	1	2	2	2	2	3	3	3	3	3	3	3	3	3	3	3	3	3	3	3	3	3	3	3	3	3	3	3	2	2	5	5	5	5	3	2	3	3	3	3	3
2	1	3	2	1	1	2	1	2	1	2	2	3	2	4	4	4	4	4	3	3	3	4	4	4	4	4	3	4	4	4	4	4	4	4	4	4	4	4	6	6	6	5	3	3	3	3	3	3	3
2	1	3	2	1	1	2	2	2	1	1	2	2	2	5	5	5	5	4	2	5	5	5	5	5	5	5	5	5	1	1	1	1	1	5	5	5	5	5	7	7	7	7	4	3	4	4	4	4	4
2	1	2	2	1	1	1	2	2	1	1	1	2	2	4	4	4	4	4	4	4	5	4	4	4	4	4	4	5	5	4	4	4	4	4	4	4	4	4	6	6	6	6	3	3	3	3	3	3	3
2	1	3	2	1	1	2	2	2	2	1	2	2	2	5	5	5	4	4	5	4	4	4	4	4	4	4	4	4	2	2	4	4	4	4	4	4	4	4	6	6	5	5	4	3	3	3	4	4	4
2	1	2	2	1	1	2	3	2	1	1	1	2	1	5	5	5	5	5	1	1	1	4	4	4	4	5	5	5	5	5	5	5	5	5	5	5	5	5	7	7	6	6	4	2	4	3	4	4	4
2	1	1	2	1	1	1	2	2	1	1	1	2	1	4	4	4	4	4	2	2	2	2	4	4	4	4	4	4	4	4	4	4	4	5	4	4	4	4	7	6	7	7	4	3	4	3	4	3	4
2	1	3	2	2	1	2	2	4	2	1	2	2	1	4	4	4	4	4	2	2	2	3	3	3	3	3	3	3	3	3	3	3	3	3	3	4	4	4	6	5	5	5	3	3	3	3	3	3	3
2	1	3	1	1	1	2	2	2	1	1	2	2	2	5	5	5	4	4	2	5	5	5	5	5	5	5	4	5	5	4	4	4	4	4	4	4	4	4	6	6	6	6	4	2	4	3	4	4	4
2	1	2	2	1	1	1	3	2	1	1	2	3	1	4	4	4	4	4	3	3	4	4	4	4	4	5	4	4	4	4	4	4	4	4	3	3	3	3	6	5	5	5	3	3	3	3	3	3	3
2	3	2	1	1	1	2	3	2	2	1	2	3	1	3	3	4	4	4	3	3	3	3	4	4	4	4	4	4	4	4	4	4	4	4	4	4	3	3	5	5	5	5	3	2	3	3	3	3	3
2	1	3	2	2	1	1	3	2	1	1	2	2	1	4	5	5	4	4	4	4	5	5	5	5	4	4	4	4	5	4	4	4	4	4	4	4	4	4	6	6	6	6	4	3	4	4	3	3	3
2	1	3	2	1	1	2	2	2	2	2	2	2	1	4	4	4	4	4	3	4	4	4	4	3	3	3	3	3	5	4	4	4	4	4	4	4	4	3	5	5	5	5	3	3	3	3	3	3	3
2	1	3	2	1	1	2	2	3	2	2	2	2	1	2	2	2	2	2	2	2	2	2	2	2	2	2	2	2	4	4	4	4	2	2	2	2	2	2	4	4	4	3	2	1	2	2	2	2	2
2	1	3	2	2	1	2	1	2	1	1	2	1	1	2	2	2	2	2	4	3	3	3	3	3	3	3	3	3	3	3	3	3	3	3	3	3	3	3	5	5	4	4	3	3	2	2	2	2	2
2	1	3	1	1	1	2	1	4	2	1	2	2	2	5	5	5	5	5	5	5	5	5	5	5	5	5	5	5	4	4	4	4	4	4	4	4	4	4	7	7	7	7	4	3	4	4	4	4	4
2	1	1	2	1	1	2	3	2	2	1	1	1	2	2	2	2	2	2	2	2	2	2	2	2	2	2	2	2	2	2	2	2	2	2	2	2	2	2	4	4	4	4	2	2	2	2	2	2	2
2	1	1	2	1	1	1	3	2	1	1	2	1	2	4	4	4	4	4	4	4	4	4	4	4	4	5	4	4	5	4	4	4	4	4	4	4	4	4	6	6	6	6	3	2	3	3	3	3	3
2	1	2	2	1	1	1	3	2	1	1	2	2	2	4	2	4	4	4	2	2	4	4	4	4	4	4	4	4	4	4	4	4	4	3	4	4	4	4	6	6	5	5	3	2	3	3	3	3	3
2	1	2	2	1	1	2	2	2	1	1	2	3	2	3	3	3	3	3	3	3	3	3	3	3	3	3	3	3	3	3	3	3	3	3	3	3	3	3	5	5	5	4	3	3	2	2	2	2	2
2	1	3	2	1	1	2	2	2	1	1	2	1	2	3	3	3	3	3	3	4	4	4	4	4	4	4	4	4	3	3	3	3	3	3	3	3	3	3	5	5	5	5	3	2	3	2	2	2	2
2	1	2	2	1	1	2	2	2	1	1	1	2	2	4	4	4	4	4	4	4	4	4	4	4	4	4	4	4	4	4	4	4	4	4	4	4	4	4	6	5	5	5	3	2	3	3	3	3	3
2	3	2	2	1	1	2	2	2	1	2	2	1	2	3	3	3	3	3	3	3	3	3	3	3	3	3	3	3	4	3	4	4	4	4	3	4	3	3	5	5	5	5	3	3	3	2	2	3	3
2	1	3	2	2	1	2	2	1	2	2	2	3	2	4	4	4	4	4	4	4	4	4	5	5	5	5	5	5	5	5	5	5	5	5	5	4	4	4	7	7	7	7	4	2	3	3	3	3	4
2	1	2	2	1	1	2	2	2	1	2	1	2	2	5	5	5	5	5	4	4	4	4	4	4	4	4	4	4	5	4	4	4	4	4	4	4	4	4	7	6	6	6	4	2	4	3	3	3	3
2	3	2	2	1	1	1	2	2	1	2	2	1	1	4	4	4	4	5	4	4	4	4	4	4	4	5	4	4	5	4	4	4	4	4	3	3	4	4	7	6	7	5	4	1	4	4	4	4	4
1	1	3	1	1	2	2	1	2	1	2	2	2	1	3	3	3	3	3	3	3	3	3	3	3	3	4	3	3	3	3	3	3	3	3	3	2	2	2	5	4	4	4	3	2	2	2	3	3	3
2	1	3	2	1	2	1	2	2	1	1	2	1	1	1	1	1	1	1	5	5	5	5	5	5	5	4	5	3	2	1	4	4	4	1	1	1	3	1	4	4	4	4	1	3	2	4	2	4	2
2	1	3	2	1	1	1	2	3	2	1	2	2	1	5	5	5	5	4	2	5	5	4	4	4	5	5	4	4	2	4	4	5	5	5	5	5	4	4	7	7	7	7	4	4	4	4	4	4	4
1	3	3	2	1	2	2	1	2	2	1	2	2	1	4	4	4	4	4	2	2	2	2	4	4	4	5	4	4	2	2	4	4	4	4	4	4	3	3	6	5	5	5	3	2	3	3	3	3	3
2	1	3	2	1	2	2	3	2	2	1	2	1	1	2	2	2	2	2	4	4	2	2	3	2	2	3	2	2	4	4	4	4	4	4	3	3	3	3	4	4	4	3	2	2	2	2	2	2	2
2	1	3	2	1	1	2	3	2	2	1	2	1	2	2	3	3	2	2	3	3	3	3	3	3	3	3	3	3	3	3	3	3	3	3	3	3	3	3	5	4	5	4	3	2	3	2	2	2	2
2	1	1	2	1	1	2	3	4	2	1	2	1	2	4	4	4	4	3	3	3	3	3	3	4	4	4	3	3	3	3	3	3	4	3	3	3	3	3	5	4	5	4	3	2	2	3	2	3	2
2	1	3	2	1	2	2	2	3	2	1	2	2	2	3	3	3	3	3	3	3	2	2	3	2	2	3	2	3	3	3	3	3	3	3	3	3	3	3	3	3	3	3	2	1	2	2	2	2	2
2	1	3	1	2	1	2	2	2	1	1	2	1	2	2	2	2	2	3	3	3	3	3	3	3	3	3	3	3	3	3	3	3	3	3	3	3	3	3	4	4	4	3	2	2	2	2	2	2	2
2	1	3	2	2	1	2	2	1	2	1	2	2	2	4	4	4	4	3	2	2	4	4	4	4	4	4	4	4	3	4	4	4	4	4	3	3	3	3	6	6	6	6	3	2	3	3	3	3	3
2	1	3	2	1	1	2	2	2	1	1	2	2	2	2	2	2	1	1	3	2	2	2	2	2	3	2	2	5	1	1	2	2	2	2	2	2	2	2	3	3	3	2	2	1	2	2	2	2	2
2	1	2	2	2	1	2	2	2	2	1	1	1	2	2	2	2	2	2	4	3	3	3	3	2	2	4	2	2	2	2	2	2	2	2	3	3	3	3	5	4	4	4	2	2	2	2	2	2	2
2	1	2	1	1	1	1	2	2	1	1	2	2	1	3	4	4	4	3	3	3	3	3	3	3	3	3	3	3	3	3	3	3	3	3	3	4	4	3	5	4	4	4	2	2	2	2	2	2	2
2	1	3	2	1	1	2	3	1	2	1	2	2	1	1	2	1	2	1	2	2	2	2	3	2	2	3	2	2	2	2	2	2	2	2	2	2	4	4	3	3	3	3	2	2	2	2	2	2	3
2	1	2	1	2	1	2	2	1	2	2	1	2	1	4	3	3	4	3	4	4	4	4	3	3	4	4	3	3	4	3	4	4	4	4	3	4	3	3	5	5	4	4	3	3	3	2	2	2	2
2	1	3	2	2	1	2	2	2	1	2	2	2	1	4	3	3	4	3	3	3	4	4	4	3	3	4	3	3	4	4	4	4	4	4	3	3	3	2	5	4	4	3	3	2	2	2	3	3	2
2	1	3	2	1	1	2	3	2	1	1	2	1	1	1	2	1	2	2	2	2	3	2	2	2	2	2	2	2	3	2	3	2	2	2	2	2	2	2	3	2	2	2	2	1	2	2	2	2	2
2	1	2	2	1	1	2	2	2	1	1	2	3	1	4	3	3	3	3	3	3	3	3	3	3	3	4	3	3	3	4	4	4	3	3	3	3	3	3	5	5	4	4	3	3	2	2	3	2	3
2	1	2	2	1	1	2	2	2	2	1	2	2	1	3	2	3	2	2	3	3	3	3	3	3	2	3	2	3	4	2	3	3	3	3	3	3	3	3	4	4	4	3	2	2	2	2	3	3	2
2	1	2	2	1	1	2	2	2	2	1	2	1	1	4	4	4	4	4	2	4	4	4	4	4	4	4	4	5	5	4	4	4	4	4	3	3	4	4	6	6	5	5	3	3	3	3	3	3	3
2	1	2	2	1	1	2	2	2	1	1	1	3	1	3	3	3	3	3	3	3	3	3	3	3	3	3	3	3	4	3	4	3	3	4	3	3	3	3	5	4	4	3	3	2	2	2	3	3	3
2	1	1	1	1	1	2	2	2	2	1	2	2	1	2	2	2	2	2	3	2	3	2	3	2	3	4	3	3	3	3	3	3	3	3	3	3	3	3	4	4	4	3	2	2	2	2	2	2	2
2	1	1	1	1	1	2	2	2	2	1	3	1	1	4	4	3	4	3	4	4	4	4	4	3	3	4	3	3	3	3	4	4	4	4	4	4	4	3	5	5	5	4	3	2	2	3	3	3	3
2	1	3	1	1	1	1	2	2	1	1	2	2	1	4	4	4	4	4	4	4	4	4	4	4	4	4	4	4	4	4	4	4	4	4	4	4	4	4	6	6	5	5	3	3	3	3	3	3	3
2	1	2	2	1	1	1	2	4	2	1	2	1	1	1	1	1	1	1	1	1	1	1	1	1	1	1	1	1	1	1	1	1	1	1	1	1	1	1	2	2	2	2	2	4	2	2	1	2	1
2	2	3	1	1	1	2	1	2	1	1	2	2	1	1	1	1	1	1	1	1	1	1	2	1	1	1	1	1	5	1	1	1	1	1	1	1	1	1	5	5	5	5	3	3	3	2	3	2	3
2	1	2	1	1	1	2	2	2	1	1	2	1	1	1	1	1	1	1	1	1	1	1	2	1	1	1	1	1	1	1	1	1	1	1	1	1	1	1	6	5	5	4	3	2	3	2	3	2	3
2	1	3	2	1	1	2	2	3	2	2	2	2	1	1	1	1	1	1	1	1	1	2	2	1	1	1	1	1	1	1	1	1	1	1	1	1	1	1	5	5	5	5	3	3	3	3	3	3	3
2	1	2	2	2	2	2	3	1	2	2	2	2	1	1	1	1	1	1	1	1	2	2	2	2	2	2	1	1	1	1	1	1	1	1	1	1	1	1	6	5	5	5	3	2	2	2	3	3	3
2	1	3	2	2	2	2	2	2	1	2	2	1	1	2	1	1	2	1	1	1	1	1	1	1	1	1	1	1	1	1	1	1	1	1	1	1	1	2	6	5	4	4	3	3	3	3	3	3	3
2	1	3	2	2	1	1	3	2	1	2	2	2	1	1	1	1	1	1	1	1	2	1	1	1	1	2	1	1	1	1	1	1	1	1	1	1	1	1	6	5	5	5	3	2	3	3	3	3	3
2	1	3	2	2	1	2	2	2	1	2	2	2	1	1	1	1	1	1	1	1	1	1	1	1	1	1	1	1	1	1	1	1	1	1	1	1	1	1	6	6	6	6	3	2	3	3	3	3	3
2	1	2	1	2	2	1	1	2	1	2	2	3	1	1	2	1	1	1	1	1	1	1	2	1	1	1	1	1	1	1	1	1	1	1	1	1	1	1	6	5	6	5	3	2	3	3	3	3	3
2	1	3	2	1	1	2	1	1	2	1	2	2	1	2	2	2	2	2	2	2	2	2	2	3	3	2	2	3	3	3	2	2	2	2	2	2	2	2	4	4	4	4	2	3	2	2	2	2	2
2	1	2	2	1	2	2	3	2	1	1	3	3	1	2	1	2	1	1	2	2	1	2	2	1	1	2	2	2	1	2	2	2	1	2	2	2	2	2	4	3	3	3	2	3	2	2	2	2	2
2	1	1	2	1	1	2	2	1	2	1	2	2	1	1	1	1	1	1	1	1	1	1	1	1	1	2	1	1	5	1	1	1	1	1	1	1	1	1	6	6	6	6	3	3	3	2	3	3	3
2	1	3	3	2	1	1	1	2	1	1	2	3	1	3	3	3	3	3	2	2	2	2	2	2	2	2	2	2	2	2	2	2	2	2	2	2	2	2	5	5	5	5	3	3	3	3	3	3	3
2	1	2	2	2	1	2	2	2	1	1	2	2	2	2	2	2	2	3	3	3	3	3	3	2	2	2	2	2	3	3	4	4	4	4	2	2	2	2	5	4	4	4	3	3	3	2	3	2	3
2	1	2	2	1	1	2	1	2	1	1	2	2	1	2	2	2	2	2	4	4	3	3	3	3	3	3	3	3	3	3	3	3	3	3	3	3	2	2	5	5	5	5	3	2	3	3	3	2	2
2	1	3	2	1	1	2	3	2	1	1	2	2	1	4	4	3	3	3	3	3	3	3	3	3	3	3	3	3	3	3	3	3	3	3	3	2	2	2	6	5	5	5	3	3	3	3	3	3	3
2	1	2	2	2	1	1	2	2	1	1	2	2	1	2	2	2	2	3	3	3	3	3	3	2	3	3	2	3	3	3	3	3	3	3	3	2	2	2	6	5	5	5	3	3	2	2	2	2	2
2	3	3	3	1	1	2	2	2	1	1	2	3	1	1	1	1	1	1	1	1	1	1	1	1	1	1	1	1	1	1	1	1	1	1	1	1	1	1	7	7	7	7	3	2	3	2	2	3	2
2	1	3	2	2	1	2	3	2	2	1	2	2	1	1	2	2	2	1	4	3	3	2	2	3	3	3	3	2	3	3	3	3	3	3	3	3	3	3	5	5	5	4	3	3	3	2	3	2	3
2	1	3	1	1	1	2	2	2	1	2	2	2	1	2	1	2	1	1	3	3	3	3	3	3	3	3	3	3	3	2	2	3	3	3	2	2	3	3	6	5	5	5	3	3	3	2	3	2	2
2	1	2	1	1	1	2	3	2	2	2	2	3	1	2	2	2	2	3	3	3	3	3	3	3	3	4	3	3	3	3	3	3	3	3	3	3	3	3	6	6	5	5	3	3	3	2	3	2	3
2	3	2	2	1	1	2	2	2	1	1	2	2	1	1	1	1	1	1	1	1	1	1	1	1	1	2	1	5	1	1	1	1	1	1	1	1	1	1	3	3	3	3	1	4	1	2	2	1	1
2	1	2	1	2	1	2	2	4	2	2	2	2	1	1	2	2	1	1	4	3	3	2	2	2	2	3	3	3	4	3	3	3	3	3	3	3	2	2	5	4	5	4	3	2	3	2	3	2	3
2	1	2	1	1	1	2	2	2	1	1	2	2	1	1	2	1	2	1	2	2	3	2	3	2	3	2	3	2	2	2	2	3	2	3	3	3	3	3	5	4	5	4	3	3	3	2	3	2	3
2	2	3	2	1	1	2	2	2	2	1	2	2	1	4	3	4	3	4	2	4	4	3	3	3	3	3	3	3	3	3	3	3	3	4	3	3	2	3	6	5	4	4	3	3	3	2	2	2	2
2	1	2	2	2	1	2	2	2	1	1	2	2	1	1	2	2	1	1	2	2	2	2	2	1	1	2	2	2	2	3	3	3	3	3	2	2	2	2	5	5	4	4	3	2	2	2	2	2	2
2	1	2	2	2	1	2	2	2	2	1	2	3	1	2	2	2	2	2	4	4	4	2	2	2	2	3	2	2	3	3	3	3	3	3	3	3	3	3	5	4	4	4	2	3	2	2	2	2	2
2	1	1	1	1	1	2	2	4	2	2	2	2	1	2	2	2	2	3	2	3	2	2	2	2	2	3	2	2	3	3	3	3	3	3	3	3	3	3	5	4	4	4	3	3	2	2	2	2	2
2	1	2	2	1	1	2	2	2	1	1	3	3	1	1	1	1	1	3	3	3	3	3	3	3	3	3	2	2	3	3	3	3	3	3	3	3	3	3	5	5	5	5	3	2	2	2	2	2	2
2	1	3	3	1	1	2	2	2	1	1	2	2	2	3	4	4	4	3	3	4	4	4	4	3	3	4	4	4	4	3	3	3	3	3	3	3	3	3	6	6	5	5	3	2	2	2	2	2	2
2	1	3	2	1	1	2	2	2	2	2	2	2	1	1	2	2	2	2	2	2	3	3	3	2	2	3	2	3	4	3	3	3	3	3	3	3	3	3	5	5	5	5	3	3	3	2	3	2	3
2	1	2	2	1	1	2	2	2	1	1	2	2	1	1	1	2	2	1	3	3	3	3	3	3	3	3	3	3	3	3	3	3	3	3	3	3	3	3	2	2	2	2	2	1	1	2	2	1	1
2	1	2	2	1	1	1	3	2	1	1	2	2	1	1	1	2	1	1	2	1	1	1	1	1	1	2	2	1	1	1	1	1	1	1	1	1	1	1	6	6	6	3	2	3	1	1	1	1	1
2	1	3	2	1	1	2	3	2	1	1	2	3	1	2	2	2	2	2	2	2	2	2	2	2	2	3	2	2	3	3	2	3	3	3	3	3	3	4	4	3	3	3	2	2	2	2	2	2	2
2	1	3	2	1	1	1	2	3	2	1	2	2	2	3	3	3	3	2	3	3	3	3	3	3	3	3	3	3	3	3	3	3	3	3	3	3	3	3	6	6	6	5	3	2	2	2	2	2	2
2	1	3	1	2	1	2	2	2	1	2	2	2	2	1	2	1	2	1	3	2	2	2	2	2	2	3	2	2	4	2	2	2	2	2	2	2	2	2	2	2	2	2	1	1	1	1	2	2	2
2	1	3	2	1	1	2	3	2	1	2	2	3	1	2	3	2	3	3	2	2	3	3	3	2	3	3	2	3	3	3	3	3	3	3	3	3	3	3	6	5	4	4	2	1	2	2	2	2	2
2	2	3	2	1	1	2	2	2	1	2	2	2	1	3	3	3	3	2	3	3	3	3	3	3	3	3	3	3	3	3	3	3	3	3	3	3	3	3	7	5	4	4	2	2	2	2	2	2	2
2	1	3	1	1	1	2	3	3	2	1	2	3	1	4	3	4	3	4	3	3	3	3	3	3	3	3	3	3	3	3	3	3	4	4	3	3	3	3	7	6	6	5	4	1	4	4	4	4	3
2	1	2	2	1	1	1	2	4	2	1	2	2	1	2	2	2	2	2	2	2	2	2	2	2	2	2	2	2	2	2	2	2	2	2	2	2	3	3	2	2	2	3	2	2	2	2	2	2	2
2	1	2	1	1	2	1	2	1	2	2	2	2	1	1	1	1	2	1	2	2	2	2	2	2	2	2	2	2	2	2	2	2	2	2	2	2	1	1	1	1	1	1	1	1	1	1	2	2	1
1	3	3	2	2	2	1	2	2	2	1	2	1	1	2	3	2	3	2	3	3	3	3	3	3	3	3	3	3	3	3	3	3	3	3	3	3	3	3	2	2	2	2	2	1	2	2	2	2	2
2	3	2	2	1	2	2	2	2	1	1	2	2	2	2	2	2	2	2	3	3	3	3	3	2	2	3	2	2	3	3	3	3	3	3	3	3	3	2	3	3	3	3	2	1	2	2	2	2	2
2	1	2	2	2	2	2	2	2	1	1	2	3	1	3	2	3	2	3	4	3	3	3	3	3	3	3	3	3	3	3	3	3	3	3	3	3	3	3	6	5	4	4	3	2	2	2	2	2	2
2	1	1	1	1	2	2	2	2	1	1	2	2	1	1	1	1	1	1	1	1	1	1	1	2	1	1	1	2	1	1	1	1	1	1	1	1	2	2	1	1	1	1	1	1	1	1	1	1	1
2	1	3	2	1	2	1	2	2	1	1	3	2	1	2	2	2	2	3	3	3	3	3	3	3	3	3	3	3	3	3	3	3	3	3	3	3	3	3	5	5	6	5	3	2	2	2	2	2	2
2	1	2	2	1	1	1	2	2	1	1	2	1	1	2	2	2	2	2	3	3	3	3	3	3	3	3	3	3	4	3	3	3	3	3	3	3	3	3	6	5	5	4	2	3	2	2	2	2	2
2	1	1	2	2	2	1	2	2	1	1	3	2	2	2	3	2	3	2	3	3	3	3	3	3	3	4	3	3	3	3	3	2	2	2	2	2	2	2	7	7	7	7	3	1	2	2	2	2	2
2	1	3	2	1	1	1	2	2	1	1	3	2	1	1	1	2	1	1	2	1	1	2	1	1	1	1	1	1	5	2	1	1	1	1	1	1	1	1	3	3	2	1	1	1	2	1	1	1	1
2	1	2	2	1	1	1	2	2	2	1	3	3	1	1	1	1	1	1	1	1	1	1	1	1	1	1	1	1	1	1	1	1	1	1	1	1	1	1	2	2	2	1	1	1	1	1	1	1	1
2	1	3	2	1	1	2	2	2	1	1	2	2	1	1	1	1	1	1	1	1	1	1	1	1	1	1	1	1	5	1	1	1	1	1	1	1	1	1	2	2	1	1	1	1	1	1	1	1	1
2	1	3	2	1	1	2	3	2	1	2	2	2	1	3	3	3	3	3	3	3	3	3	3	3	3	3	3	3	3	3	3	3	3	3	3	3	3	3	4	4	4	4	3	3	3	2	3	2	3
2	1	2	2	1	1	2	2	2	1	2	2	2	1	2	2	2	2	2	4	3	3	3	3	3	3	3	3	3	2	2	2	2	2	2	2	2	2	2	5	5	5	5	2	3	2	2	1	2	2
2	1	2	2	1	1	2	2	1	2	1	3	2	1	4	4	4	4	4	3	3	3	3	3	3	3	3	3	3	3	3	3	4	3	3	3	3	2	3	5	4	3	3	2	2	2	2	2	2	2
2	1	3	2	1	1	2	3	2	1	1	3	2	1	2	1	2	1	2	4	3	3	2	2	3	3	3	2	2	3	3	3	3	3	3	3	3	3	3	2	2	2	2	2	3	2	2	2	2	2
2	1	2	2	1	2	2	2	2	1	1	2	1	1	2	2	2	2	2	2	2	2	2	2	2	2	2	3	3	3	3	3	3	3	2	2	2	2	2	4	4	4	4	2	3	2	2	2	2	1
2	1	3	1	1	1	2	2	1	2	1	2	2	1	3	3	3	3	3	3	3	3	3	3	3	3	3	3	3	3	3	3	3	3	3	3	3	3	3	3	3	3	3	2	3	2	2	2	2	2
2	1	2	2	1	1	2	2	2	1	1	2	2	1	2	2	2	2	2	4	2	2	3	2	2	2	2	2	2	2	2	2	2	2	3	3	3	3	2	5	4	4	4	3	3	2	2	2	2	2
2	1	3	2	1	1	2	2	2	1	1	3	1	1	2	3	2	3	2	3	3	3	3	3	3	2	3	2	2	3	3	3	3	3	3	2	2	2	2	5	4	5	4	3	2	3	2	2	2	2
2	1	3	2	2	1	1	3	2	1	2	2	2	1	3	3	3	3	3	3	3	3	3	3	3	3	4	3	3	3	3	3	3	3	3	3	3	3	3	6	5	5	5	3	2	2	2	3	2	3
2	3	3	2	1	1	2	2	2	1	1	3	2	1	3	3	3	3	2	3	3	3	3	3	3	3	3	3	3	3	3	3	3	3	3	3	3	2	3	5	4	5	4	3	2	2	3	3	3	3
2	1	3	2	2	1	2	2	2	1	1	2	2	1	3	3	3	3	2	3	3	3	3	4	3	3	3	3	3	3	3	3	3	3	3	3	3	3	3	4	4	4	4	3	3	2	2	3	2	3
1	3	3	2	1	1	2	3	2	1	1	2	2	1	1	1	1	1	1	1	1	1	1	1	1	1	3	1	1	1	1	1	1	1	1	1	1	1	1	6	5	5	5	3	3	3	2	1	1	1
1	3	2	2	2	1	2	3	2	1	2	3	2	1	2	3	2	3	2	3	4	3	3	3	3	3	3	3	3	3	3	3	3	3	3	3	3	2	3	5	5	5	5	3	2	3	3	3	3	3
2	1	1	2	2	1	1	2	2	2	2	2	2	1	2	2	2	2	2	3	3	3	3	3	3	3	3	2	2	3	2	3	3	3	2	3	3	2	2	5	5	5	5	3	2	3	2	3	2	3
2	1	3	1	1	1	2	3	1	2	1	2	2	1	1	1	1	1	1	1	1	1	1	1	1	1	1	1	1	1	1	1	1	1	1	1	1	1	2	3	3	3	2	1	1	2	1	1	1	1
2	1	3	2	1	1	2	2	2	1	1	2	1	2	1	2	2	2	2	3	3	3	3	3	3	3	3	2	3	3	3	3	3	3	3	3	2	2	2	5	4	4	4	2	2	2	2	2	2	2
2	1	2	2	1	1	2	2	2	2	1	2	2	1	2	2	2	2	2	2	2	2	3	3	3	3	3	3	3	3	3	3	2	3	2	2	2	2	2	5	4	5	4	3	3	3	2	2	2	2
2	1	3	2	1	1	2	3	2	1	1	2	2	1	1	1	1	1	1	1	1	1	1	2	1	1	1	1	1	1	1	1	1	1	1	1	1	1	1	3	3	2	3	1	4	1	1	1	1	1
2	1	2	2	2	1	1	2	2	1	1	2	1	1	2	3	2	3	2	3	3	3	4	3	3	3	4	3	3	3	3	3	3	3	3	3	3	3	3	5	4	5	4	3	2	3	3	3	2	2
2	1	3	1	2	1	2	2	2	1	2	2	2	1	2	2	2	2	2	3	3	3	3	3	2	2	2	2	3	2	3	3	3	2	3	2	2	3	2	6	5	5	5	3	2	2	2	2	2	2
2	1	3	2	1	2	2	3	2	2	1	3	2	1	2	1	1	1	2	3	2	2	2	3	2	3	3	2	3	3	3	3	3	3	3	3	2	3	2	5	4	5	4	2	2	2	2	2	2	2
2	1	3	2	1	2	2	2	1	2	1	2	2	1	1	1	1	1	1	1	1	1	1	1	1	1	1	1	1	1	1	1	1	1	1	1	1	1	1	1	1	1	1	1	1	1	1	1	1	1
2	1	3	2	2	2	2	2	2	1	1	3	2	1	1	1	1	1	1	1	1	1	1	1	1	1	1	1	1	1	1	1	1	1	1	1	1	1	1	1	1	1	1	1	1	1	1	1	1	1
2	1	3	2	1	1	2	3	4	2	1	2	3	1	1	1	1	1	1	1	1	1	1	1	1	1	2	1	1	5	1	1	1	1	1	1	1	1	1	2	1	2	1	1	2	1	1	1	1	1
2	1	2	2	1	2	2	2	2	1	2	3	2	1	1	2	1	2	1	2	2	2	2	2	2	2	3	2	2	2	2	2	2	2	2	2	2	2	3	6	5	5	4	3	2	3	2	2	2	2
2	1	2	2	1	2	2	2	2	1	2	2	2	1	2	2	2	2	2	2	2	1	1	2	2	2	3	3	2	3	3	3	3	3	3	3	2	2	2	5	4	4	3	3	3	2	3	2	3	2
2	3	2	2	2	1	2	2	2	1	2	2	1	2	1	2	2	1	1	2	2	2	2	3	3	3	3	2	2	3	3	3	3	2	2	2	2	2	2	5	4	4	4	2	1	2	2	2	2	2
2	1	3	2	1	1	2	2	2	2	2	2	2	1	2	3	2	3	1	3	3	3	3	3	3	3	3	3	3	3	3	3	3	3	3	3	3	3	2	5	4	5	4	2	2	2	2	2	3	3
2	2	2	2	1	1	2	2	2	1	1	3	2	1	3	3	3	3	3	3	3	3	3	3	3	3	3	3	3	3	3	3	3	3	3	3	3	3	3	6	6	6	6	3	3	3	3	3	3	3
2	1	3	3	1	1	2	2	2	1	1	2	1	1	1	1	1	1	1	1	1	1	1	1	1	1	1	1	1	1	1	1	1	1	1	1	1	1	1	2	1	2	1	2	1	2	2	2	2	2
2	2	2	2	2	1	2	2	2	2	1	2	2	1	1	1	1	1	1	1	1	1	1	1	1	1	1	1	1	1	1	1	1	1	1	1	1	1	1	1	1	1	1	1	1	1	1	1	1	1
2	1	3	3	2	1	2	2	2	1	1	2	2	1	2	2	2	2	2	4	3	3	3	3	2	2	3	2	2	3	3	3	3	3	3	3	3	2	2	4	4	4	4	2	2	2	2	2	2	2
2	1	3	2	2	1	2	3	4	2	1	2	2	2	2	3	2	3	2	3	3	3	3	3	3	3	3	3	3	2	3	3	3	3	3	3	2	3	2	5	5	5	5	3	2	3	3	3	3	3
2	1	2	2	1	1	2	2	2	2	1	2	3	1	2	2	2	2	1	3	3	2	2	2	3	2	3	3	3	3	3	3	3	3	3	3	2	2	3	5	5	5	4	2	2	2	2	2	2	2
2	1	2	2	2	1	2	3	2	1	1	3	2	1	2	2	2	2	2	2	2	3	2	3	2	3	3	2	2	2	2	2	2	2	2	2	2	2	2	5	4	4	4	3	2	2	2	2	2	2
2	1	3	2	2	1	2	2	2	1	1	2	2	1	2	2	2	2	2	3	2	3	2	3	2	3	2	2	2	3	2	3	3	2	3	2	3	2	2	6	5	4	4	3	2	2	3	2	3	2
2	1	2	2	1	1	1	2	2	1	1	3	3	1	2	1	1	2	2	2	3	3	2	3	2	3	3	2	3	3	3	3	3	3	3	3	3	3	2	5	5	5	5	3	2	2	3	2	3	2
2	1	3	2	1	1	2	2	2	1	2	3	3	1	2	2	2	2	1	3	3	3	3	3	3	3	3	3	3	3	3	3	3	3	3	3	3	2	2	5	4	5	4	3	3	3	2	3	2	3
2	1	3	2	1	1	2	2	2	1	1	3	2	1	1	1	2	2	1	3	3	2	2	2	3	3	3	2	2	3	3	2	2	3	3	3	3	3	2	5	4	5	3	3	2	3	2	3	2	3
2	1	3	2	1	1	2	2	2	1	2	2	2	1	2	2	1	2	1	2	2	3	3	3	2	2	2	3	2	3	3	3	3	3	3	3	3	3	3	5	5	4	4	2	2	2	2	2	2	2
2	1	3	1	1	2	2	1	2	1	1	3	2	1	1	1	1	1	1	1	1	1	1	1	1	1	1	1	1	5	5	1	1	1	1	1	1	1	1	1	1	1	1	1	1	1	1	1	1	1
2	1	3	3	2	2	2	2	1	2	1	3	3	1	1	1	1	1	1	1	1	1	1	1	1	1	1	1	1	1	1	1	1	1	1	1	1	1	1	1	1	1	1	1	1	1	1	1	1	1
2	1	2	2	2	1	2	2	2	1	1	2	2	1	2	2	2	1	1	3	3	3	2	2	3	3	3	2	2	2	3	3	3	3	3	3	3	3	3	4	3	3	3	2	1	2	2	2	2	2
1	1	2	2	1	2	2	3	2	1	1	2	2	1	2	2	2	2	2	3	3	3	2	2	2	3	3	2	2	2	3	3	3	3	3	3	2	3	2	5	5	4	4	2	2	2	2	2	2	2
2	1	2	2	2	2	2	3	2	1	1	3	2	2	2	2	1	1	1	2	2	2	3	3	3	3	3	3	3	3	2	3	3	2	3	2	3	2	2	3	3	3	3	2	1	2	2	2	2	1
2	1	3	2	1	2	2	2	2	1	1	2	2	2	1	1	2	2	3	3	3	3	2	2	2	2	3	2	2	2	3	3	3	3	3	3	3	2	2	5	4	3	3	2	1	2	2	1	1	2
2	1	2	2	1	2	2	2	2	1	1	3	3	2	1	2	1	2	1	2	3	3	2	3	2	2	3	2	2	2	2	3	3	3	3	3	2	3	2	5	3	4	3	2	3	2	2	2	2	2
2	1	3	1	1	1	2	2	2	1	1	3	2	1	2	3	2	3	2	3	3	3	3	3	3	3	4	3	3	3	3	3	3	3	3	3	3	3	3	6	5	6	5	3	2	3	2	3	3	3
2	1	2	2	2	1	1	2	2	2	1	3	1	1	2	2	2	3	2	3	3	3	2	3	3	3	3	3	3	3	3	3	3	3	3	3	2	3	3	5	3	3	3	3	3	3	2	2	3	2
2	1	3	2	1	1	1	2	2	2	1	2	2	1	1	1	1	1	1	1	1	1	1	1	1	1	1	1	1	1	1	1	1	1	1	1	1	1	1	1	1	1	1	1	1	1	1	1	1	1
2	1	2	2	1	1	2	1	2	1	1	2	3	1	1	1	1	1	1	1	1	1	1	1	1	1	1	1	1	1	1	1	1	1	1	1	1	1	1	1	1	1	1	1	1	1	1	1	1	1
2	1	3	2	1	1	2	2	2	2	1	2	2	1	1	1	1	1	1	1	1	1	1	1	1	1	1	1	1	1	1	1	1	1	1	1	1	1	1	1	1	1	1	1	1	1	1	1	1	1
1	1	3	2	1	1	2	3	2	1	1	3	3	1	5	5	4	4	4	4	5	4	5	5	5	5	5	5	5	4	4	4	4	4	4	4	4	3	4	7	6	5	5	4	2	3	3	3	3	3
2	1	3	3	1	1	2	2	2	1	1	3	2	1	5	5	5	5	4	5	5	5	5	5	5	5	5	5	5	5	5	5	5	5	5	5	5	4	5	7	7	6	6	4	2	4	4	4	4	4
2	1	3	2	1	1	2	1	2	1	1	3	1	1	4	5	5	5	4	5	5	5	5	5	5	5	5	5	5	5	5	5	5	5	5	5	4	5	5	6	6	5	5	3	3	3	3	3	3	3
2	2	2	2	1	1	2	2	2	1	1	3	2	1	2	3	2	3	1	2	2	3	3	3	3	3	3	3	3	3	3	3	3	3	3	3	2	2	2	5	4	3	3	2	2	2	2	2	2	2
2	1	2	2	1	1	2	3	2	1	1	2	2	1	1	1	2	2	2	2	2	2	2	2	2	2	3	2	2	2	2	2	2	2	2	2	2	1	1	4	4	3	3	2	1	2	2	2	2	2
2	2	3	2	1	1	2	3	4	2	1	2	2	1	3	4	3	3	3	3	4	3	3	3	3	3	4	3	3	3	3	3	3	3	3	3	3	3	3	6	5	6	5	3	2	2	2	3	3	2
2	1	2	2	2	1	2	2	2	2	1	2	1	1	2	2	2	2	2	2	3	2	2	2	2	2	3	3	2	3	3	3	3	3	3	3	3	3	3	5	5	4	4	3	2	2	2	2	2	2
2	1	2	2	1	1	2	2	1	2	1	2	2	2	2	2	3	3	2	3	2	3	2	3	2	3	3	3	3	3	3	3	3	3	3	3	2	2	2	5	5	4	4	2	2	2	2	3	3	2
1	1	3	1	1	2	2	2	2	1	1	2	1	1	4	3	4	3	4	3	3	3	3	3	3	3	4	3	3	3	3	3	3	3	3	3	3	3	3	6	5	6	5	3	3	3	2	3	2	3
1	3	2	2	1	1	2	2	2	1	1	2	1	1	4	4	4	4	4	3	3	3	3	3	3	3	4	3	3	3	3	3	3	3	4	3	3	2	2	6	5	6	5	3	2	3	3	2	3	3
1	2	3	3	1	2	2	2	3	2	2	3	2	1	2	3	3	2	2	3	3	3	3	3	3	3	3	2	2	3	3	3	3	3	3	3	3	2	2	5	4	3	4	2	2	2	2	2	2	2
2	1	3	3	1	2	2	2	2	1	1	3	2	1	4	4	4	3	2	3	3	3	3	3	3	3	3	3	3	4	4	4	4	3	3	3	2	2	2	6	6	6	6	3	3	3	3	3	3	2
2	1	2	2	2	1	2	2	2	1	2	3	2	1	1	1	1	2	1	2	2	2	1	1	1	1	1	1	1	1	1	1	1	1	2	1	2	1	1	2	2	2	1	1	2	1	1	1	1	1
2	1	3	2	1	1	2	3	1	2	2	2	2	1	2	2	2	2	2	2	2	2	2	2	2	2	3	2	2	3	3	3	2	2	2	2	2	2	2	5	5	4	4	2	2	2	2	2	2	2
2	1	3	2	1	2	2	3	2	1	2	3	2	1	2	2	2	2	2	2	2	2	2	2	2	3	3	2	2	2	2	2	2	2	3	2	2	2	2	5	4	3	3	2	2	2	2	2	2	2
2	1	2	2	1	2	1	2	4	2	1	2	1	2	2	2	1	2	1	2	2	2	2	3	2	2	3	2	2	2	3	2	3	3	3	2	2	3	2	6	5	4	4	3	2	2	2	3	2	3
2	1	2	2	1	1	2	2	2	1	1	2	2	1	4	3	4	4	3	3	3	3	3	3	3	3	3	3	4	4	3	3	3	3	3	3	3	3	3	7	6	6	6	3	3	3	3	3	3	3
2	1	3	2	1	1	2	3	2	1	1	2	2	2	2	2	2	2	1	2	2	3	3	3	3	2	3	2	2	2	3	3	3	3	3	2	2	2	2	5	4	4	3	2	2	2	2	3	3	2
2	3	2	2	2	1	2	2	2	1	1	2	2	1	3	3	3	3	3	4	4	4	4	4	3	3	3	3	3	4	4	4	4	3	3	2	2	2	2	6	6	5	4	2	3	2	2	2	2	2
2	2	1	1	2	1	2	2	3	2	1	2	1	1	1	1	1	1	1	1	1	1	1	1	1	1	2	1	1	1	1	1	1	1	1	1	1	1	1	1	1	1	1	1	1	1	1	1	1	1
2	1	2	2	1	1	1	2	2	1	2	2	2	1	1	1	1	2	1	2	1	1	1	1	1	1	1	1	1	5	1	2	1	1	1	1	1	1	1	2	1	2	1	2	1	2	1	1	2	1
2	1	2	2	2	1	2	2	1	2	2	2	1	1	2	2	2	2	2	3	3	3	3	3	4	3	3	3	3	3	3	3	3	3	3	3	2	2	2	6	5	5	4	3	3	2	3	3	2	3
2	1	2	2	1	1	2	1	2	2	2	2	3	1	2	2	2	2	1	2	2	2	2	3	2	2	3	2	2	2	2	2	2	3	3	3	2	2	2	5	4	4	3	2	2	2	2	2	2	2
2	1	3	2	2	1	2	2	2	2	1	3	2	1	2	2	2	2	1	3	3	2	2	3	2	2	3	2	3	2	2	2	3	3	2	3	2	3	2	5	4	3	3	2	2	2	3	2	2	2
2	1	2	2	2	1	2	2	2	1	1	3	2	1	2	2	2	2	2	3	3	3	3	3	3	3	3	3	3	2	2	2	2	2	2	2	2	2	2	4	4	4	3	2	2	2	2	2	2	2
2	1	2	2	1	1	2	2	1	2	1	3	1	1	3	3	3	3	3	3	3	3	3	3	3	3	4	3	3	3	3	3	3	3	3	3	3	4	4	6	5	5	5	3	2	3	3	3	3	3
2	1	2	2	1	1	2	3	2	1	1	3	2	1	2	2	2	1	2	3	3	2	2	3	3	3	3	3	2	2	2	2	2	2	2	2	2	2	2	5	4	5	4	2	2	2	2	2	2	2
2	1	2	2	1	1	2	2	2	1	1	3	2	1	2	2	2	1	1	2	2	2	2	2	2	2	3	3	2	2	3	3	2	3	3	3	2	2	2	5	5	4	3	2	1	2	2	2	2	2
2	1	3	2	1	1	2	2	2	2	1	3	2	2	2	1	2	1	1	2	2	2	2	2	2	3	3	2	2	2	2	2	3	2	2	2	2	2	2	5	4	3	3	2	2	2	2	2	2	2
2	2	2	2	1	1	2	2	3	2	2	3	3	1	2	2	3	2	2	4	3	3	3	4	3	3	4	3	3	2	2	2	3	3	2	3	2	2	2	6	5	5	3	3	2	3	3	2	3	3
2	2	2	2	1	1	2	2	2	1	2	3	2	1	1	1	1	1	1	2	1	1	1	1	1	1	1	1	1	1	1	1	1	1	1	1	1	1	1	1	1	1	1	1	1	1	1	2	2	1
2	2	2	2	2	1	2	3	3	2	1	3	2	1	2	2	2	1	1	3	3	3	3	3	3	3	3	2	2	2	3	3	3	3	3	2	2	2	2	5	4	3	3	2	2	2	2	3	3	2
2	1	2	2	1	2	2	2	4	3	1	3	2	1	1	2	2	2	1	2	2	2	2	2	2	2	3	3	2	2	2	2	2	2	2	2	2	2	2	5	4	4	3	2	3	2	2	2	2	2
2	1	2	2	1	1	2	2	2	1	2	3	1	1	2	2	2	2	1	3	3	2	2	2	3	3	3	3	2	4	2	3	3	3	2	3	2	2	2	5	5	4	3	2	2	2	3	2	3	2
2	1	2	2	2	1	1	2	2	1	1	2	2	1	2	2	2	2	1	3	2	3	2	2	3	2	2	2	3	2	3	2	3	2	2	2	2	3	2	5	4	3	3	2	1	2	2	2	3	2
2	1	3	2	1	1	1	2	3	2	2	2	3	1	1	2	1	1	2	3	3	2	2	3	2	2	3	2	2	2	3	3	3	3	2	2	2	3	2	5	4	4	4	3	3	3	2	3	3	2
2	1	3	2	1	1	1	2	1	2	1	3	2	1	1	1	1	1	1	1	1	1	1	1	1	1	1	1	1	1	1	1	1	1	1	1	1	1	1	2	2	1	1	1	1	2	1	2	1	1
2	1	3	2	1	2	1	2	2	1	2	2	2	1	1	1	1	1	1	1	1	1	1	1	1	1	2	1	1	1	1	1	1	1	1	1	1	1	1	2	1	2	1	1	1	1	1	2	2	1
2	1	2	2	1	1	2	3	1	2	2	3	2	1	2	1	2	1	1	2	2	2	2	3	2	2	2	2	2	3	2	2	2	2	2	2	2	1	2	4	3	4	3	2	1	2	1	2	2	2
2	1	2	2	1	1	2	2	2	1	1	2	2	1	3	3	3	3	3	3	2	2	3	3	2	2	3	3	3	3	3	3	3	3	3	3	2	3	3	6	5	6	5	3	2	3	2	3	2	3
2	1	2	3	1	1	1	3	2	1	1	2	2	1	2	1	2	1	1	3	2	2	2	3	2	2	3	2	2	3	2	3	2	3	2	2	2	2	2	5	4	4	4	2	2	2	2	2	2	2
2	2	2	2	1	1	2	2	2	1	1	3	2	1	2	2	2	2	1	2	2	2	2	2	2	2	3	3	2	3	3	2	3	2	2	2	2	2	2	5	4	3	3	2	2	2	2	3	2	2
2	2	3	2	2	1	2	2	2	1	1	2	2	1	1	1	2	1	1	2	2	2	2	2	2	2	3	2	2	2	2	2	2	2	2	1	1	2	2	4	3	4	3	2	2	2	2	2	2	2
2	2	3	2	1	1	2	2	3	2	1	3	2	1	2	1	2	1	1	2	2	2	2	3	2	2	3	2	2	4	1	2	2	2	2	2	2	2	2	5	4	3	3	2	1	2	2	2	2	2
2	2	3	2	1	1	2	2	2	2	1	3	3	1	1	1	1	1	1	1	1	1	1	1	1	1	1	1	1	1	1	1	1	1	1	1	1	1	1	1	1	1	1	1	1	1	1	1	1	1
2	1	3	3	2	1	2	3	4	3	1	3	2	1	2	2	1	2	1	2	2	2	2	2	3	3	3	2	2	4	3	3	2	2	2	2	2	2	2	5	4	5	4	2	2	2	2	2	2	2
2	2	3	1	1	1	2	3	2	2	1	3	2	1	2	2	2	2	2	4	2	2	2	2	2	2	2	2	2	2	3	3	3	3	3	3	2	2	2	5	4	4	4	3	3	2	2	2	2	2
2	1	3	1	1	1	2	2	1	2	2	2	2	2	2	2	2	2	2	2	2	2	2	2	2	2	3	2	4	2	2	2	2	2	2	2	1	2	2	5	4	3	3	2	2	2	2	2	2	2
1	2	2	2	1	1	2	2	2	1	1	2	2	1	2	2	2	2	2	3	2	2	2	2	2	2	2	2	2	3	3	3	2	2	2	2	1	1	1	4	4	3	3	2	1	2	2	2	2	2
2	2	2	2	1	2	2	2	2	1	1	2	3	1	2	1	1	2	1	2	2	2	2	2	2	2	2	2	2	2	3	2	3	2	3	2	2	2	2	4	3	3	3	2	3	2	2	2	1	2
2	1	2	2	1	2	2	3	2	2	1	3	2	1	2	1	2	2	1	2	2	3	2	3	2	2	1	2	1	2	2	2	2	2	2	2	1	2	2	5	4	4	4	2	2	2	2	2	2	2
2	1	2	2	1	1	1	2	2	2	1	3	1	1	4	3	3	3	3	3	3	3	3	3	3	3	3	3	3	3	4	4	4	3	4	4	3	3	3	6	5	5	5	3	3	3	3	3	3	2
2	1	2	2	2	2	1	2	2	2	2	3	2	1	2	1	2	1	1	2	2	2	2	2	2	2	2	2	2	1	2	2	2	2	2	2	1	2	2	4	3	3	3	2	1	2	2	2	2	2
2	1	2	2	1	2	1	2	2	1	1	3	2	1	1	2	1	2	1	2	2	2	2	2	2	2	3	2	2	2	3	3	3	3	2	2	2	2	2	5	4	3	3	2	2	2	2	2	2	2
2	1	2	2	1	1	1	2	4	2	1	2	1	1	2	2	2	2	2	4	2	2	2	2	2	2	2	2	2	2	2	2	2	3	2	3	2	2	2	4	4	4	4	2	1	2	3	2	3	2
2	1	2	2	1	1	1	2	2	1	1	2	2	1	2	2	2	1	1	2	2	3	2	2	2	2	3	2	2	2	2	2	1	2	2	1	2	2	2	4	3	3	3	2	1	2	2	2	2	2
1	1	2	2	1	1	1	2	2	1	1	2	2	1	2	2	2	2	1	2	2	2	2	2	2	2	2	2	2	2	2	2	2	2	2	2	2	2	2	5	4	3	3	2	3	2	2	2	2	2
2	1	2	2	1	1	1	2	2	1	1	2	2	1	4	4	4	3	3	4	3	3	3	3	3	3	3	3	3	3	3	4	3	3	3	3	2	2	2	6	5	4	4	3	3	3	2	2	2	2
2	1	3	2	1	2	2	2	2	2	1	2	2	1	2	2	2	2	2	2	2	2	2	3	2	2	2	2	2	2	3	2	2	2	2	2	2	2	2	5	5	5	5	2	2	2	2	2	2	2
2	1	3	2	1	1	2	2	3	2	1	2	2	1	2	2	1	1	1	2	2	2	2	2	2	2	2	2	2	2	2	2	2	2	2	2	2	2	3	4	3	3	3	2	1	2	2	2	2	2
2	1	3	1	1	1	2	2	2	1	1	2	3	1	2	2	2	2	1	2	2	2	2	2	2	2	3	2	2	2	2	2	2	2	2	2	2	2	3	5	4	3	3	2	2	2	2	2	2	2
2	1	2	2	1	1	1	2	2	1	1	3	2	1	2	2	2	2	2	2	2	2	2	2	2	2	2	2	2	2	2	2	2	2	2	2	2	2	2	5	4	4	4	2	2	2	2	2	2	2
2	2	3	2	1	1	2	2	2	1	2	2	2	1	2	2	3	2	1	3	3	2	2	2	2	2	2	2	3	2	3	2	2	2	2	2	2	2	2	5	4	4	4	2	2	2	2	2	2	2
2	1	2	2	1	1	2	3	3	2	2	3	2	1	2	2	2	2	2	4	2	2	2	2	2	2	2	2	2	4	4	2	2	2	2	2	2	2	2	5	4	4	4	2	2	2	2	2	2	2
2	2	3	2	1	1	2	2	3	2	1	3	2	1	2	1	2	1	1	2	2	2	2	2	2	2	2	2	2	2	2	2	2	2	2	2	2	2	2	5	5	5	5	3	3	3	2	3	2	3
2	3	2	2	1	1	2	1	3	2	1	3	2	1	1	2	2	1	1	2	2	2	2	2	2	2	2	2	2	2	2	2	2	2	2	2	2	2	1	5	4	5	4	3	2	2	2	2	2	2
2	2	2	2	1	1	1	2	2	2	1	3	2	1	3	3	3	3	2	3	3	3	3	3	3	3	3	3	3	3	3	3	3	3	3	2	2	2	3	5	5	5	4	3	3	3	3	2	3	2
1	2	2	2	1	1	2	3	2	1	1	2	2	1	3	2	3	2	3	3	3	3	2	2	3	3	3	3	3	3	3	3	3	3	3	3	3	3	3	6	5	5	5	3	2	3	3	3	3	2
2	1	2	2	2	2	2	2	2	1	1	2	2	1	2	2	2	1	1	2	2	2	2	2	2	2	2	2	2	2	2	2	2	3	3	2	2	2	3	5	5	5	4	3	3	2	2	2	2	2
2	1	3	2	1	2	2	2	2	1	2	2	2	2	2	2	2	2	1	2	3	2	3	2	2	3	3	2	2	2	2	2	2	2	2	2	2	2	2	5	4	3	3	2	2	2	2	2	2	2
2	1	2	2	1	1	2	2	2	2	1	2	2	1	4	4	3	3	2	3	3	3	3	3	3	3	3	3	3	4	4	3	3	3	3	3	3	3	3	6	5	5	5	3	3	3	3	2	2	2
2	1	2	2	1	1	1	2	1	2	1	2	3	1	4	4	4	3	2	3	3	3	3	3	3	3	4	3	3	4	3	3	3	3	3	3	3	3	3	7	6	6	5	3	3	3	3	3	3	3
2	1	2	2	1	1	2	3	2	1	2	3	2	1	2	3	2	2	1	2	2	2	2	2	3	3	2	2	2	4	4	2	2	2	2	2	2	2	2	5	4	5	4	2	2	2	2	2	2	2
2	1	2	2	1	1	1	2	3	2	1	2	2	1	1	2	2	1	1	2	2	2	2	2	2	2	2	2	2	2	2	2	2	2	2	2	1	2	2	3	3	3	3	2	1	2	2	2	2	1
1	1	3	1	1	2	2	2	2	1	2	3	2	1	1	1	1	1	1	1	1	1	1	1	1	1	1	1	1	1	1	1	1	1	1	1	1	1	1	1	1	1	1	1	1	1	1	1	1	1
2	1	3	2	1	2	2	2	3	2	1	2	1	1	2	1	2	1	1	2	2	2	2	2	2	2	2	2	2	2	3	3	3	3	2	2	2	2	2	5	5	4	4	2	1	2	2	2	2	2
2	1	3	2	1	2	2	2	2	1	1	3	2	1	1	1	1	1	1	1	1	1	1	1	1	1	1	1	1	1	1	1	1	1	1	1	1	1	1	2	1	2	1	1	1	1	1	1	1	1
2	2	3	2	1	2	2	3	2	1	2	3	2	1	2	1	1	1	1	1	2	1	1	2	1	1	2	1	1	1	1	1	1	1	1	1	1	2	1	3	2	3	2	2	3	2	2	2	2	2
2	2	3	2	1	2	2	2	2	1	1	2	3	1	2	2	2	2	1	2	2	2	2	3	2	2	3	2	2	2	3	2	2	2	2	2	2	2	2	5	5	5	5	3	3	2	2	2	2	2
2	2	2	2	1	2	2	2	3	2	1	2	2	2	2	2	2	1	1	3	3	2	2	3	2	2	3	2	2	3	3	3	3	2	2	2	2	2	2	5	4	3	3	2	3	2	2	2	2	2
2	2	2	2	1	2	2	2	2	1	1	2	2	1	2	2	1	2	2	3	2	2	2	3	2	2	2	2	2	3	3	3	3	3	3	2	2	2	2	5	4	4	3	2	2	2	2	2	2	2
2	2	2	2	1	2	2	2	2	1	1	3	2	1	2	3	3	3	2	3	3	3	3	3	3	3	3	3	3	3	3	3	3	3	3	3	3	2	2	6	5	4	4	3	2	2	3	2	3	2
1	2	2	2	1	2	2	2	2	1	1	3	2	1	3	3	3	3	3	3	3	3	3	3	3	3	3	3	3	3	3	3	3	3	3	3	3	3	3	6	6	5	5	3	3	2	2	2	2	2
2	2	3	2	1	1	2	2	2	1	1	3	2	2	2	3	3	3	3	2	3	3	3	3	3	3	3	3	3	3	3	3	3	3	3	3	3	3	3	6	6	5	5	3	3	3	2	2	2	2
2	2	2	2	1	1	2	2	2	2	1	2	2	1	3	3	3	3	2	3	3	3	3	3	3	3	3	3	3	3	3	3	3	3	3	3	3	3	3	6	6	6	5	3	2	2	2	2	3	2
2	2	2	2	1	1	2	2	2	2	2	3	2	1	3	3	3	3	2	3	3	3	3	4	3	3	3	3	3	3	3	3	3	3	3	3	3	3	3	6	5	5	5	3	3	3	3	3	3	2
2	1	2	2	1	1	2	3	2	1	2	3	1	1	3	3	2	3	3	3	3	3	3	3	3	3	3	3	3	3	3	3	3	3	3	3	3	3	3	6	5	4	4	3	3	2	2	3	3	2
2	1	2	2	1	1	1	2	2	1	1	3	2	1	3	3	3	3	3	3	3	3	3	3	3	3	3	3	3	3	3	3	3	3	3	3	3	3	3	6	5	5	5	3	3	2	3	3	3	2
2	1	2	2	1	1	2	2	2	2	1	2	2	1	1	1	1	1	1	1	1	1	1	1	1	2	1	1	1	1	1	1	1	1	1	1	1	1	1	2	1	2	1	2	1	2	1	1	2	1
2	1	2	2	1	1	2	2	2	1	2	2	2	1	1	1	1	1	1	2	2	1	1	1	1	1	1	1	1	1	1	1	1	1	1	1	1	1	1	2	1	2	1	2	2	2	1	1	2	1
2	1	3	2	1	1	2	2	1	2	1	2	2	1	1	1	1	2	1	1	1	1	1	1	1	1	1	1	1	1	1	1	1	1	1	1	1	1	1	2	2	2	2	1	1	2	2	1	1	1
2	1	3	2	1	2	2	2	4	2	1	3	2	2	2	1	1	1	1	2	1	1	1	1	1	1	1	1	1	1	1	1	1	1	1	1	1	1	1	2	1	2	1	1	1	1	1	2	1	1
2	1	3	2	1	2	2	2	2	1	2	2	2	1	2	2	1	1	1	1	1	2	2	2	2	2	2	2	2	1	2	2	2	2	2	2	2	2	2	5	4	3	3	1	1	2	1	2	2	1
2	1	3	2	1	2	2	2	2	1	1	2	1	1	2	2	1	1	1	2	2	2	2	2	1	1	2	2	2	2	2	2	2	2	2	2	1	2	2	4	4	3	3	2	2	2	2	2	2	2
2	1	3	2	1	2	2	2	4	3	1	1	1	1	2	2	2	1	1	2	2	2	2	2	2	2	2	2	2	2	2	2	2	2	2	2	2	2	2	5	4	4	4	2	2	2	2	2	2	2
1	1	1	2	1	2	2	2	2	1	1	1	2	1	2	2	2	2	1	2	2	2	2	2	1	2	2	2	2	1	2	2	2	2	2	2	2	2	2	5	4	3	3	2	2	2	2	2	2	2
2	1	1	1	2	2	2	3	4	2	1	2	1	1	2	2	2	2	2	2	2	2	2	2	2	2	2	2	2	2	2	2	2	2	2	2	2	2	2	4	4	4	3	2	2	2	2	2	2	2
2	1	3	2	2	2	2	3	2	1	1	1	2	1	2	2	2	2	2	2	2	2	2	2	2	2	3	2	2	2	2	2	2	2	2	1	2	2	2	4	4	4	4	2	1	2	2	2	2	2
2	2	3	2	1	2	2	3	2	1	1	3	1	1	2	2	2	1	1	2	2	2	2	2	2	2	2	2	2	1	2	2	2	2	2	2	2	2	2	5	4	4	4	2	2	2	2	2	2	2
2	2	3	2	2	2	2	2	2	2	1	2	2	2	2	2	2	2	1	2	2	2	2	2	2	2	2	2	2	2	2	2	2	2	2	2	1	2	2	5	4	3	3	2	2	2	2	2	2	2
2	1	3	2	1	2	2	3	1	2	1	2	2	1	2	2	2	2	2	2	2	2	2	2	2	2	2	1	2	2	2	2	2	2	2	2	2	2	2	5	4	4	4	3	3	2	2	2	2	2
2	1	1	2	1	1	2	3	2	2	1	1	1	1	1	2	2	1	1	2	1	2	2	2	2	2	2	1	1	1	3	3	2	2	2	2	2	3	2	5	3	3	3	2	1	2	2	2	2	2
1	2	3	1	2	1	2	3	2	1	2	2	2	1	2	2	2	2	1	2	2	2	2	2	2	2	2	2	2	2	2	2	2	2	2	2	2	2	2	5	4	4	4	2	2	2	2	2	2	2
2	1	2	2	2	2	2	2	2	2	1	2	1	1	1	1	1	1	1	1	1	1	1	1	1	1	1	1	1	1	1	1	1	1	1	1	1	1	1	1	1	1	1	1	1	1	1	1	1	1
2	2	2	2	1	1	2	2	2	1	1	1	2	1	1	1	1	1	1	1	1	1	1	1	1	1	2	1	1	1	1	1	1	1	1	1	1	1	1	2	2	2	2	2	1	2	2	2	2	1
1	1	3	2	1	2	2	3	2	1	1	2	1	1	2	2	1	2	2	2	2	2	2	2	2	2	2	2	2	2	2	2	2	2	2	2	2	2	2	4	4	3	3	3	2	2	2	2	2	2
2	2	3	2	1	2	2	2	2	1	1	3	1	1	2	2	2	2	2	2	2	2	2	2	2	2	2	2	2	2	2	2	2	2	2	2	2	2	2	5	4	4	4	2	2	2	2	2	3	2
2	1	3	1	2	1	2	2	4	2	1	3	2	1	2	2	2	2	2	2	2	2	3	1	2	2	3	1	1	3	2	2	2	2	2	2	2	2	2	5	4	4	4	3	2	2	2	2	2	2
2	2	2	2	2	2	2	3	2	1	1	1	3	1	2	2	2	1	2	2	2	2	2	2	2	2	2	2	2	4	2	2	2	2	1	1	1	2	2	5	4	3	3	2	2	2	2	2	2	2
2	2	1	2	1	2	2	3	2	1	1	2	2	1	1	2	2	2	1	2	2	2	2	2	1	2	2	2	2	1	2	2	2	2	2	2	2	2	2	4	4	3	3	2	1	2	2	2	2	2
2	1	2	2	1	2	1	2	2	1	1	1	2	1	1	2	1	2	1	2	1	2	1	2	2	2	2	2	2	2	2	2	2	2	2	2	2	2	2	5	4	4	4	2	2	2	2	2	2	2
2	2	1	2	1	2	2	2	2	2	1	2	3	1	2	1	1	1	1	2	2	2	2	2	2	2	2	2	2	1	1	2	2	2	2	2	1	2	2	4	3	3	2	2	1	2	2	2	2	2
2	2	2	3	1	2	2	1	3	2	1	2	3	2	4	4	3	3	2	3	3	3	3	3	3	3	3	3	3	4	4	3	3	3	3	3	3	3	3	6	5	5	5	3	3	3	3	2	2	2
1	1	2	2	2	1	1	2	2	1	1	1	1	1	4	4	4	3	2	3	3	3	3	3	3	3	4	3	3	4	3	3	3	3	3	3	3	3	3	7	6	6	5	3	3	3	3	3	3	3
2	1	3	2	1	2	2	1	2	1	2	2	3	1	2	3	2	2	1	2	2	2	2	2	3	3	2	2	2	4	4	2	2	2	2	2	2	2	2	5	4	5	4	2	2	2	2	2	2	2
1	1	3	2	1	2	2	2	1	2	2	2	2	1	1	2	2	1	1	2	2	2	2	2	2	2	2	2	2	2	2	2	2	2	2	2	1	2	2	3	3	3	3	2	1	2	2	2	2	1
2	1	3	1	2	2	2	2	2	1	1	2	1	1	1	1	1	1	1	1	1	1	1	1	1	1	1	1	1	1	1	1	1	1	1	1	1	1	1	1	1	1	1	1	1	1	1	1	1	1
2	1	3	2	2	2	2	3	3	2	1	1	1	1	2	1	2	1	1	2	2	2	2	2	2	2	2	2	2	2	3	3	3	3	2	2	2	2	2	5	5	4	4	2	1	2	2	2	2	2
1	1	3	1	1	2	1	3	1	2	1	3	1	1	1	1	1	1	1	1	1	1	1	1	1	1	1	1	1	1	1	1	1	1	1	1	1	1	1	2	1	2	1	1	1	1	1	1	1	1
2	1	2	2	2	1	1	2	3	2	1	2	2	1	2	1	1	1	1	1	2	1	1	2	1	1	2	1	1	1	1	1	1	1	1	1	1	2	1	3	2	3	2	2	3	2	2	2	2	2
2	1	3	2	2	1	2	3	2	1	2	2	1	1	2	2	2	2	1	2	2	2	2	3	2	2	3	2	2	2	3	2	2	2	2	2	2	2	2	5	5	5	5	3	3	2	2	2	2	2
1	1	3	2	1	1	2	3	1	2	1	1	1	1	2	2	2	1	1	3	3	2	2	3	2	2	3	2	2	3	3	3	3	2	2	2	2	2	2	5	4	3	3	2	3	2	2	2	2	2
2	1	1	3	2	1	2	2	2	1	1	2	2	1	2	2	1	2	2	3	2	2	2	3	2	2	2	2	2	3	3	3	3	3	3	2	2	2	2	5	4	4	3	2	2	2	2	2	2	2
2	1	2	1	2	1	2	2	3	2	1	1	1	1	2	3	3	3	2	3	3	3	3	3	3	3	3	3	3	3	3	3	3	3	3	3	3	2	2	6	5	4	4	3	2	2	3	2	3	2
2	1	2	2	1	1	2	2	3	2	1	2	1	1	4	4	3	3	2	3	3	3	3	3	3	3	3	3	3	4	4	3	3	3	3	3	3	3	3	6	5	5	5	3	3	3	3	2	2	2
2	1	2	1	2	1	2	2	4	2	1	2	3	1	4	4	4	3	2	3	3	3	3	3	3	3	4	3	3	4	3	3	3	3	3	3	3	3	3	7	6	6	5	3	3	3	3	3	3	3
2	1	3	2	2	1	2	2	2	1	1	2	2	1	2	3	2	2	1	2	2	2	2	2	3	3	2	2	2	4	4	2	2	2	2	2	2	2	2	5	4	5	4	2	2	2	2	2	2	2
1	1	1	2	1	1	2	2	1	2	1	1	3	1	1	2	2	1	1	2	2	2	2	2	2	2	2	2	2	2	2	2	2	2	2	2	1	2	2	3	3	3	3	2	1	2	2	2	2	1
2	1	1	2	1	1	2	2	3	2	1	2	1	1	1	1	1	1	1	1	1	1	1	1	1	1	1	1	1	1	1	1	1	1	1	1	1	1	1	1	1	1	1	1	1	1	1	1	1	1
2	1	3	2	1	1	2	3	3	2	2	1	2	1	2	1	2	1	1	2	2	2	2	2	2	2	2	2	2	2	3	3	3	3	2	2	2	2	2	5	5	4	4	2	1	2	2	2	2	2
2	1	1	2	2	1	2	1	2	2	1	1	2	2	1	1	1	1	1	1	1	1	1	1	1	1	1	1	1	1	1	1	1	1	1	1	1	1	1	2	1	2	1	1	1	1	1	1	1	1
2	1	3	2	1	1	2	1	2	2	1	2	1	1	2	1	1	1	1	1	2	1	1	2	1	1	2	1	1	1	1	1	1	1	1	1	1	2	1	3	2	3	2	2	3	2	2	2	2	2
1	1	1	2	2	1	2	3	2	2	1	1	2	1	2	2	2	2	1	2	2	2	2	3	2	2	3	2	2	2	3	2	2	2	2	2	2	2	2	5	5	5	5	3	3	2	2	2	2	2
2	1	1	2	2	1	2	1	2	1	2	1	1	1	2	2	2	1	1	3	3	2	2	3	2	2	3	2	2	3	3	3	3	2	2	2	2	2	2	5	4	3	3	2	3	2	2	2	2	2
2	2	3	2	1	2	1	3	2	1	1	2	3	1	2	2	1	2	2	3	2	2	2	3	2	2	2	2	2	3	3	3	3	3	3	2	2	2	2	5	4	4	3	2	2	2	2	2	2	2
2	2	1	2	1	2	2	2	2	1	1	1	2	1	2	3	3	3	2	3	3	3	3	3	3	3	3	3	3	3	3	3	3	3	3	3	3	2	2	6	5	4	4	3	2	2	3	2	3	2
2	2	3	2	1	2	2	2	1	2	1	2	3	2	3	3	3	3	3	3	3	3	3	3	3	3	3	3	3	3	3	3	3	3	3	3	3	3	3	6	6	5	5	3	3	2	2	2	2	2
2	1	3	2	2	2	2	2	2	1	1	2	2	1	2	2	2	1	1	2	2	2	2	2	2	2	2	2	2	1	2	2	2	2	2	2	2	2	2	5	4	4	4	2	2	2	2	2	2	2
2	1	3	2	1	1	1	2	2	1	1	2	3	1	2	2	2	2	1	2	2	2	2	2	2	2	2	2	2	2	2	2	2	2	2	2	1	2	2	5	4	3	3	2	2	2	2	2	2	2
2	2	3	2	2	2	2	2	2	1	2	1	3	1	2	2	2	2	2	2	2	2	2	2	2	2	2	1	2	2	2	2	2	2	2	2	2	2	2	5	4	4	4	3	3	2	2	2	2	2
2	2	3	2	2	1	2	3	2	1	1	2	2	1	1	2	2	1	1	2	1	2	2	2	2	2	2	1	1	1	3	3	2	2	2	2	2	3	2	5	3	3	3	2	1	2	2	2	2	2
2	1	3	1	1	2	2	3	2	1	1	2	3	1	2	2	2	2	1	2	2	2	2	2	2	2	2	2	2	2	2	2	2	2	2	2	2	2	2	5	4	4	4	2	2	2	2	2	2	2
2	1	1	2	2	2	2	3	4	3	1	2	1	1	2	2	2	2	2	2	2	2	2	2	3	3	2	2	3	3	3	2	2	2	2	2	2	2	2	4	4	4	4	2	3	2	2	2	2	2
2	1	1	2	1	2	2	3	2	1	1	2	2	1	2	1	2	1	1	2	2	1	2	2	1	1	2	2	2	1	2	2	2	1	2	2	2	2	2	4	3	3	3	2	3	2	2	2	2	2
2	1	3	3	1	2	2	3	4	2	1	1	2	1	1	1	1	1	1	1	1	1	1	1	1	1	2	1	1	5	1	1	1	1	1	1	1	1	1	6	6	6	6	3	3	3	2	3	3	3
2	1	1	1	2	1	1	2	2	1	1	2	2	1	3	3	3	3	3	2	2	2	2	2	2	2	2	2	2	2	2	2	2	2	2	2	2	2	2	5	5	5	5	3	3	3	3	3	3	3
1	1	3	2	1	1	1	2	2	1	1	2	2	2	2	2	2	2	3	3	3	3	3	3	2	2	2	2	2	3	3	4	4	4	4	2	2	2	2	5	4	4	4	3	3	3	2	3	2	3
1	1	3	1	2	1	2	2	2	1	2	2	1	1	2	2	2	2	2	4	4	3	3	3	3	3	3	3	3	3	3	3	3	3	3	3	3	2	2	5	5	5	5	3	2	3	3	3	2	2
2	1	2	1	2	1	2	3	2	1	1	3	3	1	4	4	3	3	3	3	3	3	3	3	3	3	3	3	3	3	3	3	3	3	3	3	2	2	2	6	5	5	5	3	3	3	3	3	3	3
2	1	3	1	2	1	2	3	3	2	1	2	2	1	2	2	2	2	3	3	3	3	3	3	2	3	3	2	3	3	3	3	3	3	3	3	2	2	2	6	5	5	5	3	3	2	2	2	2	2
1	1	3	2	1	1	2	1	2	1	1	1	2	1	1	1	1	1	1	1	1	1	1	1	1	1	1	1	1	1	1	1	1	1	1	1	1	1	1	7	7	7	7	3	2	3	2	2	3	2
1	2	3	3	2	1	2	2	2	2	1	3	3	1	1	2	2	2	1	4	3	3	2	2	3	3	3	3	2	3	3	3	3	3	3	3	3	3	3	5	5	5	4	3	3	3	2	3	2	3
1	1	3	2	1	1	2	3	2	1	1	2	1	1	2	1	2	1	1	3	3	3	3	3	3	3	3	3	3	3	2	2	3	3	3	2	2	3	3	6	5	5	5	3	3	3	2	3	2	2
2	1	3	2	2	1	1	3	2	2	1	3	2	1	2	2	2	2	3	3	3	3	3	3	3	3	4	3	3	3	3	3	3	3	3	3	3	3	3	6	6	5	5	3	3	3	2	3	2	3
2	2	3	2	1	1	2	3	2	1	1	2	3	1	1	1	1	1	1	1	1	1	1	1	1	1	2	1	5	1	1	1	1	1	1	1	1	1	1	3	3	3	3	1	4	1	2	2	1	1
2	2	2	2	2	1	2	1	2	1	1	3	2	1	1	2	2	1	1	4	3	3	2	2	2	2	3	3	3	4	3	3	3	3	3	3	3	2	2	5	4	5	4	3	2	3	2	3	2	3
2	2	2	2	2	1	2	3	2	1	1	2	3	1	1	2	1	2	1	2	2	3	2	3	2	3	2	3	2	2	2	2	3	2	3	3	3	3	3	5	4	5	4	3	3	3	2	3	2	3
2	1	3	3	1	1	2	3	2	2	1	2	1	1	4	3	4	3	4	2	4	4	3	3	3	3	3	3	3	3	3	3	3	3	4	3	3	2	3	6	5	4	4	3	3	3	2	2	2	2
2	2	2	1	2	1	1	2	3	2	1	2	2	1	1	2	2	1	1	2	2	2	2	2	1	1	2	2	2	2	3	3	3	3	3	2	2	2	2	5	5	4	4	3	2	2	2	2	2	2
2	2	3	3	1	1	2	2	2	1	1	2	3	1	2	2	2	2	2	4	4	4	2	2	2	2	3	2	2	3	3	3	3	3	3	3	3	3	3	5	4	4	4	2	3	2	2	2	2	2
2	2	1	3	2	1	2	3	2	1	1	3	3	1	2	2	2	2	3	2	3	2	2	2	2	2	3	2	2	3	3	3	3	3	3	3	3	3	3	5	4	4	4	3	3	2	2	2	2	2
2	1	1	2	1	2	2	2	2	2	1	1	2	1	1	1	1	1	3	3	3	3	3	3	3	3	3	2	2	3	3	3	3	3	3	3	3	3	3	5	5	5	5	3	2	2	2	2	2	2
2	1	3	1	2	2	2	3	4	2	1	3	1	2	3	4	4	4	3	3	4	4	4	4	3	3	4	4	4	4	3	3	3	3	3	3	3	3	3	6	6	5	5	3	2	2	2	2	2	2
1	1	3	2	1	2	2	1	2	1	1	1	2	1	1	2	2	2	2	2	2	3	3	3	2	2	3	2	3	4	3	3	3	3	3	3	3	3	3	5	5	5	5	3	3	3	2	3	2	3
2	1	2	2	1	2	2	1	2	2	1	2	2	1	1	1	2	2	1	3	3	3	3	3	3	3	3	3	3	3	3	3	3	3	3	3	3	3	3	2	2	2	2	2	1	1	2	2	1	1
1	2	3	2	2	2	2	3	2	1	1	2	2	1	1	1	2	1	1	2	1	1	1	1	1	1	2	2	1	1	1	1	1	1	1	1	1	1	1	6	6	6	3	2	3	1	1	1	1	1
2	2	3	1	1	2	2	1	1	2	1	3	2	1	2	2	2	2	2	2	2	2	2	2	2	2	3	2	2	2	2	2	2	2	2	1	2	2	2	4	4	4	4	2	1	2	2	2	2	2
2	2	3	1	1	1	2	2	2	1	1	2	3	1	2	2	2	1	1	2	2	2	2	2	2	2	2	2	2	1	2	2	2	2	2	2	2	2	2	5	4	4	4	2	2	2	2	2	2	2
1	1	3	2	1	1	2	3	1	2	1	2	2	1	2	2	2	2	1	2	2	2	2	2	2	2	2	2	2	2	2	2	2	2	2	2	1	2	2	5	4	3	3	2	2	2	2	2	2	2
2	1	1	2	1	1	2	1	2	1	2	2	1	1	2	2	2	2	2	2	2	2	2	2	2	2	2	1	2	2	2	2	2	2	2	2	2	2	2	5	4	4	4	3	3	2	2	2	2	2
2	2	2	2	2	1	2	3	1	2	2	2	3	2	1	2	2	1	1	2	1	2	2	2	2	2	2	1	1	1	3	3	2	2	2	2	2	3	2	5	3	3	3	2	1	2	2	2	2	2
1	1	2	2	1	1	1	3	2	1	2	1	2	1	2	2	2	2	1	2	2	2	2	2	2	2	2	2	2	2	2	2	2	2	2	2	2	2	2	5	4	4	4	2	2	2	2	2	2	2
2	1	1	2	1	1	2	1	3	2	1	1	2	1	1	1	1	1	1	1	1	1	1	1	1	1	1	1	1	1	1	1	1	1	1	1	1	1	1	1	1	1	1	1	1	1	1	1	1	1
2	1	3	2	2	1	2	2	2	1	1	2	1	1	1	1	1	1	1	1	1	1	1	1	1	1	2	1	1	1	1	1	1	1	1	1	1	1	1	2	2	2	2	2	1	2	2	2	2	1
1	1	1	2	2	1	2	2	3	2	1	1	3	1	2	2	1	2	2	2	2	2	2	2	2	2	2	2	2	2	2	2	2	2	2	2	2	2	2	4	4	3	3	3	2	2	2	2	2	2
2	1	1	3	1	1	2	1	1	2	1	2	3	1	2	2	2	2	2	2	2	2	2	2	2	2	2	2	2	2	2	2	2	2	2	2	2	2	2	5	4	4	4	2	2	2	2	2	3	2
2	1	1	2	2	1	2	3	2	1	1	2	2	2	2	2	2	2	2	2	2	2	3	1	2	2	3	1	1	3	2	2	2	2	2	2	2	2	2	5	4	4	4	3	2	2	2	2	2	2
2	1	2	3	1	1	2	1	2	1	1	2	3	1	2	2	2	1	2	2	2	2	2	2	2	2	2	2	2	4	2	2	2	2	1	1	1	2	2	5	4	3	3	2	2	2	2	2	2	2
2	1	2	2	2	1	2	2	2	2	1	1	3	1	1	2	2	2	1	2	2	2	2	2	1	2	2	2	2	1	2	2	2	2	2	2	2	2	2	4	4	3	3	2	1	2	2	2	2	2
1	1	1	3	1	1	1	2	2	1	1	2	2	1	1	2	1	2	1	2	1	2	1	2	2	2	2	2	2	2	2	2	2	2	2	2	2	2	2	5	4	4	4	2	2	2	2	2	2	2
2	1	1	2	1	1	2	2	2	1	2	2	1	1	2	1	1	1	1	2	2	2	2	2	2	2	2	2	2	1	1	2	2	2	2	2	1	2	2	4	3	3	2	2	1	2	2	2	2	2
2	1	2	2	2	1	2	2	2	2	2	2	3	1	1	1	2	1	1	2	2	2	2	2	2	2	2	2	2	1	2	2	2	2	2	1	1	2	2	4	3	4	3	2	2	2	2	2	2	2
2	1	3	2	2	1	2	2	2	1	1	2	2	1	3	3	3	3	3	3	3	3	3	3	3	3	3	3	3	3	3	3	3	3	3	3	3	3	3	4	4	4	4	2	3	2	2	2	2	2
2	2	1	3	2	1	2	2	2	1	1	2	1	1	3	3	3	3	4	4	4	4	4	4	3	4	4	3	4	4	4	4	4	4	4	2	2	4	3	5	4	4	4	2	3	2	2	3	2	2
2	1	3	2	1	1	2	2	2	1	1	2	1	1	3	3	3	2	3	3	3	4	4	3	4	4	4	4	3	5	4	5	5	4	4	4	5	5	5	5	5	5	4	2	2	3	3	3	3	3
2	2	3	3	1	1	2	3	2	1	1	1	2	1	3	3	3	4	3	4	4	3	3	4	3	2	3	2	2	3	3	2	3	4	3	2	4	3	2	6	2	5	5	3	3	3	2	3	2	3
2	2	2	2	1	1	2	1	2	1	1	2	2	1	5	5	5	5	5	5	4	5	5	5	5	5	5	5	5	5	4	5	5	5	5	1	2	5	5	4	6	6	7	4	1	4	4	4	4	4
2	2	1	3	1	1	1	2	2	1	1	2	1	1	2	2	4	1	3	4	4	5	5	4	3	3	2	2	3	4	4	3	4	3	3	4	3	5	5	1	1	1	2	1	3	1	3	2	2	4
2	2	1	2	1	1	2	2	4	3	1	2	2	1	4	3	5	4	3	2	3	4	4	4	3	5	5	4	5	2	3	2	3	2	2	3	4	3	5	6	6	6	6	4	1	4	4	2	3	2
2	1	3	2	1	1	1	2	4	2	2	1	2	1	2	4	3	4	2	5	4	5	5	4	4	4	4	5	3	2	2	3	3	2	2	3	3	2	2	6	6	6	5	3	2	3	3	3	3	4
2	1	1	2	1	1	2	3	2	1	1	2	1	1	5	5	5	5	5	5	5	5	5	5	5	5	5	5	5	5	5	5	5	5	5	5	5	5	5	7	7	7	7	4	1	4	4	4	4	4
2	2	2	2	2	1	2	1	2	1	1	2	2	1	1	1	1	2	1	1	1	1	1	1	1	1	1	1	1	1	1	1	1	1	1	1	1	1	1	2	2	2	2	1	1	2	2	1	1	1
2	1	3	2	2	1	2	3	2	1	1	2	2	1	2	1	1	1	1	2	1	1	1	1	1	1	1	1	1	1	1	1	1	1	1	1	1	1	1	2	1	2	1	1	1	1	1	2	1	1
2	2	2	3	1	1	2	2	1	2	1	2	1	1	2	2	1	1	1	1	1	2	2	2	2	2	2	2	2	1	2	2	2	2	2	2	2	2	2	5	4	3	3	1	1	2	1	2	2	1
2	2	1	2	1	1	2	2	2	1	1	2	3	1	2	2	1	1	1	2	2	2	2	2	1	1	2	2	2	2	2	2	2	2	2	2	1	2	2	4	4	3	3	2	2	2	2	2	2	2
2	1	2	2	1	1	2	2	2	1	1	2	1	1	2	2	2	1	1	2	2	2	2	2	2	2	2	2	2	2	2	2	2	2	2	2	2	2	2	5	4	4	4	2	2	2	2	2	2	2
2	2	3	2	2	1	2	2	2	1	1	2	2	1	2	2	2	2	1	2	2	2	2	2	1	2	2	2	2	1	2	2	2	2	2	2	2	2	2	5	4	3	3	2	2	2	2	2	2	2
1	2	3	2	2	1	1	2	1	2	1	1	2	1	2	2	2	2	2	2	2	2	2	2	2	2	2	2	2	2	2	2	2	2	2	2	2	2	2	4	4	4	3	2	2	2	2	2	2	2
2	1	3	2	1	1	2	2	2	2	1	2	2	1	2	2	2	2	2	2	2	2	2	2	2	2	3	2	2	2	2	2	2	2	2	1	2	2	2	4	4	4	4	2	1	2	2	2	2	2
2	1	1	1	1	1	2	2	2	1	1	2	1	1	2	2	2	1	1	2	2	2	2	2	2	2	2	2	2	1	2	2	2	2	2	2	2	2	2	5	4	4	4	2	2	2	2	2	2	2
2	1	3	3	1	1	2	2	2	1	1	2	2	1	2	2	2	2	1	2	2	2	2	2	2	2	2	2	2	2	2	2	2	2	2	2	1	2	2	5	4	3	3	2	2	2	2	2	2	2
1	1	3	2	1	1	2	3	2	1	1	2	1	1	2	2	2	2	2	2	2	2	2	2	2	2	2	1	2	2	2	2	2	2	2	2	2	2	2	5	4	4	4	3	3	2	2	2	2	2
2	1	3	3	1	2	2	2	2	1	2	2	2	1	1	2	2	1	1	2	1	2	2	2	2	2	2	1	1	1	3	3	2	2	2	2	2	3	2	5	3	3	3	2	1	2	2	2	2	2
2	1	3	2	2	1	2	2	2	1	1	2	3	1	2	2	2	2	1	2	2	2	2	2	2	2	2	2	2	2	2	2	2	2	2	2	2	2	2	5	4	4	4	2	2	2	2	2	2	2
2	1	2	2	1	2	1	2	2	1	1	2	2	2	1	1	1	1	1	1	1	1	1	1	1	1	1	1	1	1	1	1	1	1	1	1	1	1	1	1	1	1	1	1	1	1	1	1	1	1
2	1	2	3	1	2	2	2	2	2	1	2	2	1	1	1	1	1	1	1	1	1	1	1	1	1	2	1	1	1	1	1	1	1	1	1	1	1	1	2	2	2	2	2	1	2	2	2	2	1
2	1	1	2	2	1	2	2	2	1	1	2	2	1	2	2	1	2	2	2	2	2	2	2	2	2	2	2	2	2	2	2	2	2	2	2	2	2	2	4	4	3	3	3	2	2	2	2	2	2
2	1	1	2	1	1	1	2	4	2	1	3	2	1	2	2	2	2	2	2	2	2	2	2	2	2	2	2	2	2	2	2	2	2	2	2	2	2	2	5	4	4	4	2	2	2	2	2	3	2
1	1	2	2	1	1	2	2	2	1	1	2	2	1	2	2	2	2	2	2	2	2	3	1	2	2	3	1	1	3	2	2	2	2	2	2	2	2	2	5	4	4	4	3	2	2	2	2	2	2
2	1	2	3	1	1	2	2	2	1	1	2	1	1	2	2	2	1	2	2	2	2	2	2	2	2	2	2	2	4	2	2	2	2	1	1	1	2	2	5	4	3	3	2	2	2	2	2	2	2
2	2	2	1	2	1	1	2	2	2	1	2	3	1	1	2	2	2	1	2	2	2	2	2	1	2	2	2	2	1	2	2	2	2	2	2	2	2	2	4	4	3	3	2	1	2	2	2	2	2
2	1	1	2	2	1	2	2	1	1	1	2	2	1	1	2	1	2	1	2	1	2	1	2	2	2	2	2	2	2	2	2	2	2	2	2	2	2	2	5	4	4	4	2	2	2	2	2	2	2
1	1	1	2	1	1	2	2	1	1	1	1	3	1	2	1	1	1	1	2	2	2	2	2	2	2	2	2	2	1	1	2	2	2	2	2	1	2	2	4	3	3	2	2	1	2	2	2	2	2
1	1	3	1	2	2	2	2	2	1	1	2	2	1	1	1	2	1	1	2	2	2	2	2	2	2	2	2	2	1	2	2	2	2	2	1	1	2	2	4	3	4	3	2	2	2	2	2	2	2
1	1	1	2	2	1	2	1	2	1	2	2	3	1	2	2	2	2	2	3	3	2	2	2	2	2	4	2	2	2	2	2	2	2	2	2	2	2	2	5	5	5	4	1	4	1	2	2	2	1
2	1	2	2	1	2	2	3	4	2	1	2	2	1	3	2	3	3	3	3	3	4	3	5	5	5	5	5	5	1	4	2	5	2	5	4	4	3	3	5	4	4	5	3	3	4	3	4	4	4
2	1	3	1	1	1	2	3	2	1	2	2	2	1	2	4	4	4	3	2	2	2	2	3	3	2	3	2	3	4	3	4	4	4	4	3	3	4	3	4	5	5	5	2	4	3	3	3	3	2
2	1	1	2	2	1	2	1	2	1	1	2	2	1	3	4	3	4	4	4	4	3	3	4	3	2	2	4	3	3	4	2	4	4	4	4	4	4	4	2	2	4	4	2	4	4	4	4	4	2
2	1	2	1	2	1	2	2	4	3	1	2	3	1	3	3	3	3	3	3	3	3	3	3	3	3	3	3	3	3	3	3	2	3	2	3	3	3	3	4	4	4	5	1	2	3	3	3	3	3
2	1	2	2	2	1	2	3	2	1	1	3	2	1	3	2	3	3	2	3	3	3	3	4	3	3	3	3	3	3	3	2	3	3	3	3	3	3	3	4	4	4	4	2	2	2	3	3	3	2
2	1	1	2	1	1	2	1	1	1	1	1	1	1	3	3	2	3	2	4	4	4	4	4	4	4	5	5	5	4	4	4	4	2	4	4	2	4	2	4	4	4	6	1	1	1	3	2	2	2
2	1	1	2	2	1	2	2	2	1	1	2	1	1	4	3	3	4	4	4	3	3	2	3	3	3	3	3	4	4	3	3	4	4	4	3	3	4	4	5	4	5	4	2	4	2	3	3	3	2
2	2	3	2	2	2	2	2	2	1	1	2	2	1	3	3	3	3	3	3	3	3	4	4	4	3	3	3	4	3	3	4	3	3	4	3	3	3	3	4	4	5	4	2	2	2	3	3	3	3
2	1	1	2	2	1	2	1	2	1	1	2	2	2	2	2	2	2	2	3	4	4	4	4	3	3	4	3	4	4	3	4	4	3	4	2	3	4	4	3	5	3	5	3	2	2	3	3	3	2
2	1	3	2	2	1	1	1	2	1	1	1	2	1	3	3	3	3	3	3	4	4	3	4	4	2	3	3	3	4	3	4	4	4	3	3	3	3	3	3	4	3	4	2	2	3	3	3	3	2
2	1	1	2	2	1	1	3	2	1	1	2	2	1	3	3	3	3	3	3	3	3	3	3	3	3	3	3	2	3	3	3	3	3	3	3	3	3	3	3	3	3	3	2	3	2	2	2	2	2
2	3	3	2	1	1	2	3	3	2	2	2	1	1	4	3	3	3	4	3	2	3	3	3	3	3	5	5	5	4	4	2	3	3	3	3	3	2	4	4	5	5	4	2	2	3	3	3	3	3
2	1	3	2	1	1	2	2	2	2	1	2	2	1	3	2	2	2	3	4	4	4	4	4	3	3	4	4	4	4	3	3	4	4	4	3	3	4	4	4	4	5	5	3	2	3	3	3	3	3
1	1	1	2	1	1	2	2	2	1	1	2	3	1	3	3	2	3	4	5	4	4	3	3	4	3	4	3	4	4	3	4	4	4	4	2	3	4	3	5	5	4	5	2	4	2	3	3	3	2
1	1	1	2	1	1	2	2	2	1	1	3	1	1	3	3	3	3	4	4	4	4	4	4	4	4	4	4	4	4	4	4	4	4	4	4	3	4	4	4	5	5	6	3	3	3	3	3	3	3
1	1	3	3	2	1	2	2	2	2	1	2	1	1	4	4	4	4	4	4	4	4	4	4	5	4	4	4	4	4	4	5	5	5	5	5	3	5	5	6	6	6	6	4	1	4	3	4	4	4
2	1	2	2	1	1	2	2	1	1	1	2	2	1	3	3	3	3	3	3	3	3	3	3	3	3	3	3	3	3	3	3	3	3	3	3	3	3	3	4	4	4	4	2	3	2	2	2	2	2
2	1	2	3	1	1	1	2	2	1	1	2	3	1	3	3	3	3	4	4	4	4	4	4	3	4	4	3	4	4	4	4	4	4	4	2	2	4	3	5	4	4	4	2	3	2	2	3	2	2
2	1	1	2	2	1	1	2	1	1	1	2	3	1	3	3	3	2	3	3	3	4	4	3	4	4	4	4	3	5	4	5	5	4	4	4	5	5	5	5	5	5	4	2	2	3	3	3	3	3
1	1	2	2	2	1	1	2	2	2	1	2	3	1	3	3	3	4	3	4	4	3	3	4	3	2	3	2	2	3	3	2	3	4	3	2	4	3	2	6	2	5	5	3	3	3	2	3	2	3
2	1	2	2	1	1	1	2	3	2	1	2	3	1	5	5	5	5	5	5	4	5	5	5	5	5	5	5	5	5	4	5	5	5	5	1	2	5	5	4	6	6	7	4	1	4	4	4	4	4
2	1	2	2	1	1	2	2	2	1	1	2	2	1	2	2	4	1	3	4	4	5	5	4	3	3	2	2	3	4	4	3	4	3	3	4	3	5	5	1	1	1	2	1	3	1	3	2	2	4
2	1	1	2	2	1	2	2	2	1	2	3	1	1	4	3	5	4	3	2	3	4	4	4	3	5	5	4	5	2	3	2	3	2	2	3	4	3	5	6	6	6	6	4	1	4	4	2	3	2
1	1	2	2	2	1	2	2	3	2	1	2	1	1	2	4	3	4	2	5	4	5	5	4	4	4	4	5	3	2	2	3	3	2	2	3	3	2	2	6	6	6	5	3	2	3	3	3	3	4
1	1	2	2	2	1	2	2	2	1	2	2	1	1	5	5	5	5	5	5	5	5	5	5	5	5	5	5	5	5	5	5	5	5	5	5	5	5	5	7	7	7	7	4	1	4	4	4	4	4
2	1	1	3	2	1	1	2	2	1	1	2	2	1	3	3	3	3	3	3	3	3	3	3	3	3	3	3	3	3	3	3	3	3	3	3	3	3	3	4	4	4	4	2	3	2	2	2	2	2
2	1	2	2	1	2	2	2	2	1	1	2	2	1	1	1	1	2	1	1	1	1	1	1	1	1	1	1	1	1	1	1	1	1	1	1	1	1	1	2	2	2	2	1	1	2	2	1	1	1
2	1	1	1	1	1	2	2	4	3	1	2	2	1	2	1	1	1	1	2	1	1	1	1	1	1	1	1	1	1	1	1	1	1	1	1	1	1	1	2	1	2	1	1	1	1	1	2	1	1
2	1	2	2	1	1	2	2	1	1	1	2	3	1	2	2	1	1	1	1	1	2	2	2	2	2	2	2	2	1	2	2	2	2	2	2	2	2	2	5	4	3	3	1	1	2	1	2	2	1
2	1	2	2	1	1	1	2	2	1	1	2	2	2	2	2	1	1	1	2	2	2	2	2	1	1	2	2	2	2	2	2	2	2	2	2	1	2	2	4	4	3	3	2	2	2	2	2	2	2
2	1	1	1	2	1	1	1	4	2	1	2	2	1	2	2	2	1	1	2	2	2	2	2	2	2	2	2	2	2	2	2	2	2	2	2	2	2	2	5	4	4	4	2	2	2	2	2	2	2
1	1	2	2	1	1	2	2	1	1	1	2	2	1	2	2	2	2	1	2	2	2	2	2	1	2	2	2	2	1	2	2	2	2	2	2	2	2	2	5	4	3	3	2	2	2	2	2	2	2
2	1	1	2	2	2	2	2	2	1	1	2	2	1	2	2	2	2	2	2	2	2	2	2	2	2	2	2	2	2	2	2	2	2	2	2	2	2	2	4	4	4	3	2	2	2	2	2	2	2
2	1	2	2	2	1	2	1	2	1	1	2	3	1	2	2	2	2	2	2	2	2	2	2	2	2	3	2	2	2	2	2	2	2	2	1	2	2	2	4	4	4	4	2	1	2	2	2	2	2
2	1	1	1	1	2	2	2	2	1	1	2	3	1	2	2	2	1	1	2	2	2	2	2	2	2	2	2	2	1	2	2	2	2	2	2	2	2	2	5	4	4	4	2	2	2	2	2	2	2
1	1	3	2	1	1	2	3	2	1	1	2	2	1	2	2	2	2	1	2	2	2	2	2	2	2	2	2	2	2	2	2	2	2	2	2	1	2	2	5	4	3	3	2	2	2	2	2	2	2
1	1	3	2	1	1	1	2	2	1	2	3	3	1	2	2	2	2	2	2	2	2	2	2	2	2	2	1	2	2	2	2	2	2	2	2	2	2	2	5	4	4	4	3	3	2	2	2	2	2
1	1	3	2	1	1	1	1	3	2	1	3	1	1	1	2	2	1	1	2	1	2	2	2	2	2	2	1	1	1	3	3	2	2	2	2	2	3	2	5	3	3	3	2	1	2	2	2	2	2
2	1	1	2	1	2	1	2	3	2	1	2	2	1	2	2	2	2	1	2	2	2	2	2	2	2	2	2	2	2	2	2	2	2	2	2	2	2	2	5	4	4	4	2	2	2	2	2	2	2
2	2	3	2	1	2	2	2	2	1	1	1	2	1	1	1	1	1	1	1	1	1	1	1	1	1	1	1	1	1	1	1	1	1	1	1	1	1	1	1	1	1	1	1	1	1	1	1	1	1
1	1	1	2	2	1	2	2	2	1	2	2	3	1	1	1	1	1	1	1	1	1	1	1	1	1	2	1	1	1	1	1	1	1	1	1	1	1	1	2	2	2	2	2	1	2	2	2	2	1
2	2	2	2	2	1	2	1	3	2	1	2	2	2	2	2	1	2	2	2	2	2	2	2	2	2	2	2	2	2	2	2	2	2	2	2	2	2	2	4	4	3	3	3	2	2	2	2	2	2
2	1	1	1	2	2	1	2	2	1	1	2	2	1	2	2	2	2	2	2	2	2	2	2	2	2	2	2	2	2	2	2	2	2	2	2	2	2	2	5	4	4	4	2	2	2	2	2	3	2
2	2	2	2	2	2	2	1	2	1	1	2	1	1	2	2	2	2	2	2	2	2	3	1	2	2	3	1	1	3	2	2	2	2	2	2	2	2	2	5	4	4	4	3	2	2	2	2	2	2
2	1	2	2	1	2	2	2	2	1	1	2	2	1	2	2	2	1	2	2	2	2	2	2	2	2	2	2	2	4	2	2	2	2	1	1	1	2	2	5	4	3	3	2	2	2	2	2	2	2
2	1	1	1	2	1	2	1	2	1	1	2	1	1	1	1	1	2	1	1	1	1	1	1	1	1	1	1	1	1	1	1	1	1	1	1	1	1	1	2	2	2	2	1	1	2	2	1	1	1
2	1	2	2	1	1	1	2	1	1	2	2	2	1	2	1	1	1	1	2	1	1	1	1	1	1	1	1	1	1	1	1	1	1	1	1	1	1	1	2	1	2	1	1	1	1	1	2	1	1
2	2	1	1	1	1	1	2	2	1	1	2	2	2	2	2	1	1	1	1	1	2	2	2	2	2	2	2	2	1	2	2	2	2	2	2	2	2	2	5	4	3	3	1	1	2	1	2	2	1
2	2	2	1	1	1	1	2	3	2	1	2	3	1	2	2	1	1	1	2	2	2	2	2	1	1	2	2	2	2	2	2	2	2	2	2	1	2	2	4	4	3	3	2	2	2	2	2	2	2
2	1	1	2	1	1	2	2	1	1	2	2	2	1	2	2	2	1	1	2	2	2	2	2	2	2	2	2	2	2	2	2	2	2	2	2	2	2	2	5	4	4	4	2	2	2	2	2	2	2
2	1	2	1	1	1	2	2	2	1	1	2	2	1	2	2	2	2	1	2	2	2	2	2	1	2	2	2	2	1	2	2	2	2	2	2	2	2	2	5	4	3	3	2	2	2	2	2	2	2
2	1	2	2	2	1	1	2	2	1	1	2	2	1	2	2	2	2	2	2	2	2	2	2	2	2	2	2	2	2	2	2	2	2	2	2	2	2	2	4	4	4	3	2	2	2	2	2	2	2
2	1	1	2	1	1	2	2	2	1	2	2	1	1	2	2	2	2	2	2	2	2	2	2	2	2	3	2	2	2	2	2	2	2	2	1	2	2	2	4	4	4	4	2	1	2	2	2	2	2
1	1	3	2	1	1	2	2	2	1	1	2	1	1	2	2	2	1	1	2	2	2	2	2	2	2	2	2	2	1	2	2	2	2	2	2	2	2	2	5	4	4	4	2	2	2	2	2	2	2
1	1	2	2	1	1	2	2	2	1	1	2	2	1	2	2	2	2	1	2	2	2	2	2	2	2	2	2	2	2	2	2	2	2	2	2	1	2	2	5	4	3	3	2	2	2	2	2	2	2
1	1	1	2	1	1	2	3	4	2	1	2	3	1	2	2	2	2	2	2	2	2	2	2	2	2	2	1	2	2	2	2	2	2	2	2	2	2	2	5	4	4	4	3	3	2	2	2	2	2
2	1	2	2	2	1	2	3	2	1	2	1	3	1	1	2	2	1	1	2	1	2	2	2	2	2	2	1	1	1	3	3	2	2	2	2	2	3	2	5	3	3	3	2	1	2	2	2	2	2
2	1	1	2	1	2	2	2	2	1	1	2	2	1	2	2	2	2	1	2	2	2	2	2	2	2	2	2	2	2	2	2	2	2	2	2	2	2	2	5	4	4	4	2	2	2	2	2	2	2
2	2	1	2	2	2	2	1	2	1	1	2	3	1	1	1	1	1	1	1	1	1	1	1	1	1	1	1	1	1	1	1	1	1	1	1	1	1	1	1	1	1	1	1	1	1	1	1	1	1
2	2	3	2	1	1	1	2	2	1	1	1	2	2	1	1	1	1	1	1	1	1	1	1	1	1	2	1	1	1	1	1	1	1	1	1	1	1	1	2	2	2	2	2	1	2	2	2	2	1
2	2	2	1	1	1	1	1	2	1	1	2	1	1	2	2	1	2	2	2	2	2	2	2	2	2	2	2	2	2	2	2	2	2	2	2	2	2	2	4	4	3	3	3	2	2	2	2	2	2
2	2	2	2	1	1	2	2	2	2	1	2	2	1	2	2	2	2	2	2	2	2	2	2	2	2	2	2	2	2	2	2	2	2	2	2	2	2	2	5	4	4	4	2	2	2	2	2	3	2
2	1	1	1	2	1	2	3	2	2	1	2	2	1	2	2	2	2	2	2	2	2	3	1	2	2	3	1	1	3	2	2	2	2	2	2	2	2	2	5	4	4	4	3	2	2	2	2	2	2
2	1	2	2	1	1	1	2	2	1	1	1	1	1	2	2	2	1	2	2	2	2	2	2	2	2	2	2	2	4	2	2	2	2	1	1	1	2	2	5	4	3	3	2	2	2	2	2	2	2
2	1	1	2	2	1	2	2	2	1	1	1	2	1	1	2	2	2	1	2	2	2	2	2	1	2	2	2	2	1	2	2	2	2	2	2	2	2	2	4	4	3	3	2	1	2	2	2	2	2
2	1	2	1	2	1	2	2	2	1	1	2	2	1	1	2	1	2	1	2	1	2	1	2	2	2	2	2	2	2	2	2	2	2	2	2	2	2	2	5	4	4	4	2	2	2	2	2	2	2
1	1	2	2	1	1	2	2	2	1	1	2	2	1	2	1	1	1	1	2	2	2	2	2	2	2	2	2	2	1	1	2	2	2	2	2	1	2	2	4	3	3	2	2	1	2	2	2	2	2
2	1	2	1	2	1	2	2	2	1	1	2	2	1	1	1	2	1	1	2	2	2	2	2	2	2	2	2	2	1	2	2	2	2	2	1	1	2	2	4	3	4	3	2	2	2	2	2	2	2
1	1	2	2	1	1	2	2	2	1	1	2	2	1	4	3	3	3	4	3	2	3	3	3	3	3	5	5	5	4	4	2	3	3	3	3	3	2	4	4	5	5	4	2	2	3	3	3	3	3
1	1	3	2	2	1	2	2	2	1	1	2	2	1	3	2	2	2	3	4	4	4	4	4	3	3	4	4	4	4	3	3	4	4	4	3	3	4	4	4	4	5	5	3	2	3	3	3	3	3
2	1	1	1	1	1	2	2	2	1	1	1	2	1	3	3	2	3	4	5	4	4	3	3	4	3	4	3	4	4	3	4	4	4	4	2	3	4	3	5	5	4	5	2	4	2	3	3	3	2
2	1	1	2	2	1	1	2	2	2	1	2	1	1	3	3	3	3	4	4	4	4	4	4	4	4	4	4	4	4	4	4	4	4	4	4	3	4	4	4	5	5	6	3	3	3	3	3	3	3
2	1	2	1	1	1	1	3	2	1	1	2	3	1	4	4	4	4	4	4	4	4	4	4	5	4	4	4	4	4	4	5	5	5	5	5	3	5	5	6	6	6	6	4	1	4	3	4	4	4
2	1	1	2	1	1	2	2	2	1	1	1	3	1	3	3	3	3	3	3	3	3	3	3	3	3	3	3	3	3	3	3	3	3	3	3	3	3	3	4	4	4	4	2	3	2	2	2	2	2
1	1	2	2	2	2	2	2	2	1	2	3	3	1	3	3	3	3	4	4	4	4	4	4	3	4	4	3	4	4	4	4	4	4	4	2	2	4	3	5	4	4	4	2	3	2	2	3	2	2
2	1	1	2	2	2	2	2	1	1	1	1	1	1	1	1	1	2	1	1	1	1	1	1	1	1	1	1	1	1	1	1	1	1	1	1	1	1	1	2	2	2	2	1	1	2	2	1	1	1
2	1	3	1	1	2	2	2	2	1	1	2	3	1	2	1	1	1	1	2	1	1	1	1	1	1	1	1	1	1	1	1	1	1	1	1	1	1	1	2	1	2	1	1	1	1	1	2	1	1
1	1	2	2	1	1	1	2	1	1	1	1	2	1	2	2	1	1	1	1	1	2	2	2	2	2	2	2	2	1	2	2	2	2	2	2	2	2	2	5	4	3	3	1	1	2	1	2	2	1
2	1	2	2	2	1	1	2	2	2	1	2	1	1	2	2	1	1	1	2	2	2	2	2	1	1	2	2	2	2	2	2	2	2	2	2	1	2	2	4	4	3	3	2	2	2	2	2	2	2
2	1	1	2	1	1	1	3	1	1	1	2	2	1	2	2	2	1	1	2	2	2	2	2	2	2	2	2	2	2	2	2	2	2	2	2	2	2	2	5	4	4	4	2	2	2	2	2	2	2
1	1	1	2	2	2	2	2	1	1	1	2	2	1	2	2	2	2	1	2	2	2	2	2	1	2	2	2	2	1	2	2	2	2	2	2	2	2	2	5	4	3	3	2	2	2	2	2	2	2
2	1	3	2	2	1	2	2	2	1	2	2	3	1	2	2	2	2	2	2	2	2	2	2	2	2	2	2	2	2	2	2	2	2	2	2	2	2	2	4	4	4	3	2	2	2	2	2	2	2
2	1	1	2	1	2	2	1	2	1	1	3	3	1	2	2	2	2	2	2	2	2	2	2	2	2	3	2	2	2	2	2	2	2	2	1	2	2	2	4	4	4	4	2	1	2	2	2	2	2
2	2	1	2	2	1	2	1	2	2	1	3	3	1	2	2	2	1	1	2	2	2	2	2	2	2	2	2	2	1	2	2	2	2	2	2	2	2	2	5	4	4	4	2	2	2	2	2	2	2
2	2	3	2	2	1	2	2	1	1	1	3	1	1	2	2	2	2	1	2	2	2	2	2	2	2	2	2	2	2	2	2	2	2	2	2	1	2	2	5	4	3	3	2	2	2	2	2	2	2
1	2	1	2	2	1	2	1	4	3	1	2	3	2	2	2	2	2	2	2	2	2	2	2	2	2	2	1	2	2	2	2	2	2	2	2	2	2	2	5	4	4	4	3	3	2	2	2	2	2
1	1	1	2	2	1	2	1	2	1	1	1	1	1	1	2	2	1	1	2	1	2	2	2	2	2	2	1	1	1	3	3	2	2	2	2	2	3	2	5	3	3	3	2	1	2	2	2	2	2
1	2	2	2	1	1	1	2	2	1	1	2	1	1	2	2	2	2	1	2	2	2	2	2	2	2	2	2	2	2	2	2	2	2	2	2	2	2	2	5	4	4	4	2	2	2	2	2	2	2
2	2	1	1	2	1	1	2	2	2	1	3	2	1	1	1	1	1	1	1	1	1	1	1	1	1	1	1	1	1	1	1	1	1	1	1	1	1	1	1	1	1	1	1	1	1	1	1	1	1
2	1	2	2	1	2	2	2	2	1	2	2	1	1	1	1	1	1	1	1	1	1	1	1	1	1	2	1	1	1	1	1	1	1	1	1	1	1	1	2	2	2	2	2	1	2	2	2	2	1
2	1	1	2	2	2	2	2	2	1	1	2	2	1	2	2	1	2	2	2	2	2	2	2	2	2	2	2	2	2	2	2	2	2	2	2	2	2	2	4	4	3	3	3	2	2	2	2	2	2
2	1	1	1	2	2	1	2	4	2	1	2	2	1	2	2	2	2	2	2	2	2	2	2	2	2	2	2	2	2	2	2	2	2	2	2	2	2	2	5	4	4	4	2	2	2	2	2	3	2
2	1	1	2	2	1	2	2	2	1	1	2	1	1	1	1	1	2	1	1	1	1	1	1	1	1	1	1	1	1	1	1	1	1	1	1	1	1	1	2	2	2	2	1	1	2	2	1	1	1
2	1	2	2	1	2	2	3	1	1	1	2	2	1	2	1	1	1	1	2	1	1	1	1	1	1	1	1	1	1	1	1	1	1	1	1	1	1	1	2	1	2	1	1	1	1	1	2	1	1
2	1	1	1	2	2	2	1	2	1	1	2	1	1	2	2	1	1	1	1	1	2	2	2	2	2	2	2	2	1	2	2	2	2	2	2	2	2	2	5	4	3	3	1	1	2	1	2	2	1
2	1	1	1	2	1	2	1	2	1	1	2	1	1	2	2	1	1	1	2	2	2	2	2	1	1	2	2	2	2	2	2	2	2	2	2	1	2	2	4	4	3	3	2	2	2	2	2	2	2
2	1	3	2	2	2	2	2	2	1	1	2	2	2	2	2	2	1	1	2	2	2	2	2	2	2	2	2	2	2	2	2	2	2	2	2	2	2	2	5	4	4	4	2	2	2	2	2	2	2
2	1	2	2	2	2	2	1	2	1	1	1	2	1	2	2	2	2	1	2	2	2	2	2	1	2	2	2	2	1	2	2	2	2	2	2	2	2	2	5	4	3	3	2	2	2	2	2	2	2
1	1	1	2	2	1	1	1	2	1	1	2	3	2	2	2	2	2	2	2	2	2	2	2	2	2	2	2	2	2	2	2	2	2	2	2	2	2	2	4	4	4	3	2	2	2	2	2	2	2
2	3	2	2	1	1	1	2	2	2	1	2	3	1	2	2	2	2	2	2	2	2	2	2	2	2	3	2	2	2	2	2	2	2	2	1	2	2	2	4	4	4	4	2	1	2	2	2	2	2
2	1	2	2	2	1	2	2	2	2	1	2	3	1	2	2	2	1	1	2	2	2	2	2	2	2	2	2	2	1	2	2	2	2	2	2	2	2	2	5	4	4	4	2	2	2	2	2	2	2
1	1	1	1	1	1	2	1	2	1	1	2	3	1	2	2	2	2	1	2	2	2	2	2	2	2	2	2	2	2	2	2	2	2	2	2	1	2	2	5	4	3	3	2	2	2	2	2	2	2
1	3	2	2	2	1	2	2	2	1	1	1	3	1	2	2	2	2	2	2	2	2	2	2	2	2	2	1	2	2	2	2	2	2	2	2	2	2	2	5	4	4	4	3	3	2	2	2	2	2
2	1	1	1	2	1	2	2	1	1	1	2	3	1	1	2	2	1	1	2	1	2	2	2	2	2	2	1	1	1	3	3	2	2	2	2	2	3	2	5	3	3	3	2	1	2	2	2	2	2
2	1	1	1	1	1	2	2	2	1	1	2	3	2	2	2	2	2	1	2	2	2	2	2	2	2	2	2	2	2	2	2	2	2	2	2	2	2	2	5	4	4	4	2	2	2	2	2	2	2
2	1	2	2	1	1	2	2	2	1	1	1	3	1	1	1	1	1	1	1	1	1	1	1	1	1	1	1	1	1	1	1	1	1	1	1	1	1	1	1	1	1	1	1	1	1	1	1	1	1
2	1	2	2	2	1	1	2	2	1	1	2	2	1	1	1	1	1	1	1	1	1	1	1	1	1	2	1	1	1	1	1	1	1	1	1	1	1	1	2	2	2	2	2	1	2	2	2	2	1
2	1	1	2	2	1	2	1	2	2	1	2	2	1	2	2	1	2	2	2	2	2	2	2	2	2	2	2	2	2	2	2	2	2	2	2	2	2	2	4	4	3	3	3	2	2	2	2	2	2
2	1	1	2	1	1	2	2	2	2	2	2	3	1	2	2	2	2	2	2	2	2	2	2	2	2	2	2	2	2	2	2	2	2	2	2	2	2	2	5	4	4	4	2	2	2	2	2	3	2
2	1	2	2	2	2	2	2	2	1	1	1	2	2	2	2	2	2	2	2	2	2	3	1	2	2	3	1	1	3	2	2	2	2	2	2	2	2	2	5	4	4	4	3	2	2	2	2	2	2
2	1	1	2	2	2	2	1	2	1	2	2	2	1	2	2	2	2	2	2	2	2	2	2	3	3	2	2	3	3	3	2	2	2	2	2	2	2	2	4	4	4	4	2	3	2	2	2	2	2
2	1	1	2	2	1	2	1	2	2	1	2	2	1	2	1	2	1	1	2	2	1	2	2	1	1	2	2	2	1	2	2	2	1	2	2	2	2	2	4	3	3	3	2	3	2	2	2	2	2
2	1	1	1	2	1	1	2	2	2	1	2	3	1	1	1	1	1	1	1	1	1	1	1	1	1	2	1	1	5	1	1	1	1	1	1	1	1	1	6	6	6	6	3	3	3	2	3	3	3
2	1	3	3	2	1	1	2	2	1	1	2	2	1	3	3	3	3	3	2	2	2	2	2	2	2	2	2	2	2	2	2	2	2	2	2	2	2	2	5	5	5	5	3	3	3	3	3	3	3
2	1	2	2	2	1	1	2	1	1	1	2	2	1	2	2	2	2	3	3	3	3	3	3	2	2	2	2	2	3	3	4	4	4	4	2	2	2	2	5	4	4	4	3	3	3	2	3	2	3
1	1	2	2	1	1	1	2	2	2	1	2	2	1	2	2	2	2	2	4	4	3	3	3	3	3	3	3	3	3	3	3	3	3	3	3	3	2	2	5	5	5	5	3	2	3	3	3	2	2
1	1	2	2	2	1	1	3	2	1	1	2	1	2	4	4	3	3	3	3	3	3	3	3	3	3	3	3	3	3	3	3	3	3	3	3	2	2	2	6	5	5	5	3	3	3	3	3	3	3
2	1	2	2	2	1	2	2	2	1	1	2	1	2	2	2	2	2	3	3	3	3	3	3	2	3	3	2	3	3	3	3	3	3	3	3	2	2	2	6	5	5	5	3	3	2	2	2	2	2
2	1	2	2	2	1	2	2	2	1	1	3	2	2	1	1	1	1	1	1	1	1	1	1	1	1	1	1	1	1	1	1	1	1	1	1	1	1	1	7	7	7	7	3	2	3	2	2	3	2
1	1	1	2	1	1	2	2	2	1	2	3	2	2	1	2	2	2	1	4	3	3	2	2	3	3	3	3	2	3	3	3	3	3	3	3	3	3	3	5	5	5	4	3	3	3	2	3	2	3
1	1	2	2	1	1	2	2	2	1	1	3	2	2	2	1	2	1	1	3	3	3	3	3	3	3	3	3	3	3	2	2	3	3	3	2	2	3	3	6	5	5	5	3	3	3	2	3	2	2
2	2	2	2	1	1	1	2	2	1	2	2	1	1	2	2	2	2	3	3	3	3	3	3	3	3	4	3	3	3	3	3	3	3	3	3	3	3	3	6	6	5	5	3	3	3	2	3	2	3
2	2	2	1	1	2	2	1	2	1	2	3	2	1	1	1	1	1	1	1	1	1	1	1	1	1	2	1	5	1	1	1	1	1	1	1	1	1	1	3	3	3	3	1	4	1	2	2	1	1
2	1	3	2	1	2	2	2	1	1	2	3	2	1	1	2	2	1	1	4	3	3	2	2	2	2	3	3	3	4	3	3	3	3	3	3	3	2	2	5	4	5	4	3	2	3	2	3	2	3
2	1	2	2	2	1	2	2	2	1	1	2	1	1	1	2	1	2	1	2	2	3	2	3	2	3	2	3	2	2	2	2	3	2	3	3	3	3	3	5	4	5	4	3	3	3	2	3	2	3
2	1	2	2	1	2	2	2	4	2	1	2	2	1	4	3	4	3	4	2	4	4	3	3	3	3	3	3	3	3	3	3	3	3	4	3	3	2	3	6	5	4	4	3	3	3	2	2	2	2
2	1	2	2	2	2	2	3	2	1	1	3	2	2	1	2	2	1	1	2	2	2	2	2	1	1	2	2	2	2	3	3	3	3	3	2	2	2	2	5	5	4	4	3	2	2	2	2	2	2
2	1	2	2	1	1	2	2	2	1	1	2	1	1	2	2	2	2	2	4	4	4	2	2	2	2	3	2	2	3	3	3	3	3	3	3	3	3	3	5	4	4	4	2	3	2	2	2	2	2
1	1	2	1	1	1	1	2	2	1	1	3	2	1	2	2	2	2	3	2	3	2	2	2	2	2	3	2	2	3	3	3	3	3	3	3	3	3	3	5	4	4	4	3	3	2	2	2	2	2
2	1	2	1	1	1	2	2	2	1	1	3	1	1	1	1	1	1	3	3	3	3	3	3	3	3	3	2	2	3	3	3	3	3	3	3	3	3	3	5	5	5	5	3	2	2	2	2	2	2
2	1	2	2	2	1	1	2	2	2	1	2	2	1	3	4	4	4	3	3	4	4	4	4	3	3	4	4	4	4	3	3	3	3	3	3	3	3	3	6	6	5	5	3	2	2	2	2	2	2
2	1	3	3	2	1	1	2	1	1	1	2	2	2	1	2	2	2	2	2	2	3	3	3	2	2	3	2	3	4	3	3	3	3	3	3	3	3	3	5	5	5	5	3	3	3	2	3	2	3
2	1	2	2	1	1	2	2	2	1	1	2	1	2	1	1	2	2	1	3	3	3	3	3	3	3	3	3	3	3	3	3	3	3	3	3	3	3	3	2	2	2	2	2	1	1	2	2	1	1
2	1	3	1	1	1	2	2	1	1	1	2	2	2	1	1	2	1	1	2	1	1	1	1	1	1	2	2	1	1	1	1	1	1	1	1	1	1	1	6	6	6	3	2	3	1	1	1	1	1
2	1	2	2	1	1	2	3	2	1	1	2	2	1	3	2	2	2	2	3	3	3	3	3	3	3	3	3	3	3	3	3	3	3	3	3	3	3	3	5	4	3	3	2	2	2	2	3	2	2
1	1	3	2	1	1	2	2	2	1	1	2	3	1	1	1	1	2	2	2	2	2	2	2	2	2	2	2	2	1	2	2	2	2	2	2	2	2	2	2	2	2	2	2	1	2	2	2	2	2
1	1	3	3	1	1	2	3	2	1	2	3	1	1	4	4	3	4	4	3	3	3	3	4	4	3	3	3	3	4	4	4	4	4	4	4	3	3	3	6	6	5	5	3	2	2	2	2	2	2
2	1	2	2	1	1	2	2	2	1	1	3	3	1	2	2	2	3	3	3	3	4	3	3	3	3	3	3	3	2	3	3	3	3	3	3	3	3	3	4	4	4	4	2	2	2	2	2	2	2
2	1	2	2	1	1	1	3	1	1	1	3	3	2	2	2	2	2	2	2	2	2	2	2	3	3	2	2	3	3	3	2	2	2	2	2	2	2	2	4	4	4	4	2	3	2	2	2	2	2
2	1	2	1	1	2	1	3	2	2	1	2	3	1	2	1	2	1	1	2	2	1	2	2	1	1	2	2	2	1	2	2	2	1	2	2	2	2	2	4	3	3	3	2	3	2	2	2	2	2
2	1	2	2	2	1	1	2	2	2	1	2	2	1	1	1	1	1	1	1	1	1	1	1	1	1	2	1	1	5	1	1	1	1	1	1	1	1	1	6	6	6	6	3	3	3	2	3	3	3
2	2	2	2	1	2	1	2	2	1	1	2	1	1	3	3	3	3	3	2	2	2	2	2	2	2	2	2	2	2	2	2	2	2	2	2	2	2	2	5	5	5	5	3	3	3	3	3	3	3
1	1	1	2	1	1	2	2	2	1	1	3	2	1	2	2	2	2	3	3	3	3	3	3	2	2	2	2	2	3	3	4	4	4	4	2	2	2	2	5	4	4	4	3	3	3	2	3	2	3
2	1	2	2	1	1	2	2	2	1	1	3	2	1	2	2	2	2	2	4	4	3	3	3	3	3	3	3	3	3	3	3	3	3	3	3	3	2	2	5	5	5	5	3	2	3	3	3	2	2
2	1	3	3	1	1	2	2	2	2	2	3	2	1	4	4	3	3	3	3	3	3	3	3	3	3	3	3	3	3	3	3	3	3	3	3	2	2	2	6	5	5	5	3	3	3	3	3	3	3
2	1	3	2	1	2	2	1	2	1	1	3	1	2	2	2	2	2	3	3	3	3	3	3	2	3	3	2	3	3	3	3	3	3	3	3	2	2	2	6	5	5	5	3	3	2	2	2	2	2
2	1	2	2	2	1	2	2	2	1	1	3	2	2	1	1	1	1	1	1	1	1	1	1	1	1	1	1	1	1	1	1	1	1	1	1	1	1	1	7	7	7	7	3	2	3	2	2	3	2
2	1	2	2	1	1	1	3	3	2	1	2	2	2	1	2	2	2	1	4	3	3	2	2	3	3	3	3	2	3	3	3	3	3	3	3	3	3	3	5	5	5	4	3	3	3	2	3	2	3
1	1	3	2	1	1	2	3	2	1	2	3	2	2	2	1	2	1	1	3	3	3	3	3	3	3	3	3	3	3	2	2	3	3	3	2	2	3	3	6	5	5	5	3	3	3	2	3	2	2
1	1	2	2	1	1	2	2	3	2	1	3	1	2	2	2	2	2	3	3	3	3	3	3	3	3	4	3	3	3	3	3	3	3	3	3	3	3	3	6	6	5	5	3	3	3	2	3	2	3
2	1	2	2	1	1	2	2	2	1	1	2	2	2	1	1	1	1	1	1	1	1	1	1	1	1	2	1	5	1	1	1	1	1	1	1	1	1	1	3	3	3	3	1	4	1	2	2	1	1
2	1	2	2	2	1	2	3	2	1	1	2	2	2	1	2	2	1	1	4	3	3	2	2	2	2	3	3	3	4	3	3	3	3	3	3	3	2	2	5	4	5	4	3	2	3	2	3	2	3
2	1	2	2	2	2	1	2	2	1	2	2	2	1	1	2	1	2	1	2	2	3	2	3	2	3	2	3	2	2	2	2	3	2	3	3	3	3	3	5	4	5	4	3	3	3	2	3	2	3
2	1	3	2	2	2	2	2	2	2	1	2	1	1	4	3	4	3	4	2	4	4	3	3	3	3	3	3	3	3	3	3	3	3	4	3	3	2	3	6	5	4	4	3	3	3	2	2	2	2
2	1	2	2	1	1	2	2	2	1	1	2	2	1	1	2	2	1	1	2	2	2	2	2	1	1	2	2	2	2	3	3	3	3	3	2	2	2	2	5	5	4	4	3	2	2	2	2	2	2
2	1	2	2	2	1	2	2	2	1	2	2	2	1	2	2	2	2	2	4	4	4	2	2	2	2	3	2	2	3	3	3	3	3	3	3	3	3	3	5	4	4	4	2	3	2	2	2	2	2
2	1	2	2	1	1	1	3	2	2	1	2	1	1	2	2	2	2	3	2	3	2	2	2	2	2	3	2	2	3	3	3	3	3	3	3	3	3	3	5	4	4	4	3	3	2	2	2	2	2
1	1	3	2	2	1	2	2	2	2	1	3	2	1	1	1	1	1	3	3	3	3	3	3	3	3	3	2	2	3	3	3	3	3	3	3	3	3	3	5	5	5	5	3	2	2	2	2	2	2
2	1	2	2	2	1	2	2	2	1	1	3	2	1	3	4	4	4	3	3	4	4	4	4	3	3	4	4	4	4	3	3	3	3	3	3	3	3	3	6	6	5	5	3	2	2	2	2	2	2
2	2	2	2	1	1	1	2	1	1	1	3	3	2	2	2	2	2	2	2	2	2	2	2	3	3	2	2	3	3	3	2	2	2	2	2	2	2	2	4	4	4	4	2	3	2	2	2	2	2
1	1	2	2	1	1	1	3	2	1	1	3	3	2	2	1	2	1	1	2	2	1	2	2	1	1	2	2	2	1	2	2	2	1	2	2	2	2	2	4	3	3	3	2	3	2	2	2	2	2
2	2	2	2	1	1	1	2	2	1	1	3	1	2	1	1	1	1	1	1	1	1	1	1	1	1	2	1	1	5	1	1	1	1	1	1	1	1	1	6	6	6	6	3	3	3	2	3	3	3
1	1	3	2	1	2	2	2	3	2	1	3	3	2	3	3	3	3	3	2	2	2	2	2	2	2	2	2	2	2	2	2	2	2	2	2	2	2	2	5	5	5	5	3	3	3	3	3	3	3
1	1	2	2	1	2	2	2	2	2	1	3	2	2	2	2	2	2	3	3	3	3	3	3	2	2	2	2	2	3	3	4	4	4	4	2	2	2	2	5	4	4	4	3	3	3	2	3	2	3
2	2	2	2	1	2	2	2	2	1	2	3	2	2	2	2	2	2	2	4	4	3	3	3	3	3	3	3	3	3	3	3	3	3	3	3	3	2	2	5	5	5	5	3	2	3	3	3	2	2
2	1	2	2	2	2	1	3	3	2	1	2	2	2	4	4	3	3	3	3	3	3	3	3	3	3	3	3	3	3	3	3	3	3	3	3	2	2	2	6	5	5	5	3	3	3	3	3	3	3
2	1	2	2	1	2	2	2	2	2	1	2	2	1	2	2	2	2	3	3	3	3	3	3	2	3	3	2	3	3	3	3	3	3	3	3	2	2	2	6	5	5	5	3	3	2	2	2	2	2
2	1	2	2	1	2	2	2	2	1	2	2	3	1	1	1	1	1	1	1	1	1	1	1	1	1	1	1	1	1	1	1	1	1	1	1	1	1	1	7	7	7	7	3	2	3	2	2	3	2
2	1	2	2	2	1	2	2	2	1	1	3	2	1	1	2	2	2	1	4	3	3	2	2	3	3	3	3	2	3	3	3	3	3	3	3	3	3	3	5	5	5	4	3	3	3	2	3	2	3
2	1	3	2	1	2	2	2	3	2	2	3	2	2	2	1	2	1	1	3	3	3	3	3	3	3	3	3	3	3	2	2	3	3	3	2	2	3	3	6	5	5	5	3	3	3	2	3	2	2
2	1	2	2	1	2	2	2	1	1	1	3	2	1	2	2	2	2	3	3	3	3	3	3	3	3	4	3	3	3	3	3	3	3	3	3	3	3	3	6	6	5	5	3	3	3	2	3	2	3
2	1	3	2	1	2	2	2	2	1	2	2	2	2	1	1	1	1	1	1	1	1	1	1	1	1	2	1	5	1	1	1	1	1	1	1	1	1	1	3	3	3	3	1	4	1	2	2	1	1
2	1	2	2	1	2	2	3	3	2	1	3	1	2	1	2	2	1	1	4	3	3	2	2	2	2	3	3	3	4	3	3	3	3	3	3	3	2	2	5	4	5	4	3	2	3	2	3	2	3
2	1	2	2	1	2	1	2	2	1	1	2	2	2	1	2	1	2	1	2	2	3	2	3	2	3	2	3	2	2	2	2	3	2	3	3	3	3	3	5	4	5	4	3	3	3	2	3	2	3
2	1	2	2	1	2	1	3	1	1	1	2	2	1	4	3	4	3	4	2	4	4	3	3	3	3	3	3	3	3	3	3	3	3	4	3	3	2	3	6	5	4	4	3	3	3	2	2	2	2
2	1	2	2	2	2	2	2	2	1	1	2	3	1	1	2	2	1	1	2	2	2	2	2	1	1	2	2	2	2	3	3	3	3	3	2	2	2	2	5	5	4	4	3	2	2	2	2	2	2
2	1	3	2	2	2	1	2	2	1	1	2	3	1	2	2	2	2	2	4	4	4	2	2	2	2	3	2	2	3	3	3	3	3	3	3	3	3	3	5	4	4	4	2	3	2	2	2	2	2
2	1	3	2	1	1	2	2	4	2	1	3	1	2	2	2	2	2	3	2	3	2	2	2	2	2	3	2	2	3	3	3	3	3	3	3	3	3	3	5	4	4	4	3	3	2	2	2	2	2
1	1	2	2	1	2	2	2	3	2	2	3	3	2	1	1	1	1	3	3	3	3	3	3	3	3	3	2	2	3	3	3	3	3	3	3	3	3	3	5	5	5	5	3	2	2	2	2	2	2
1	1	2	2	2	2	1	3	4	3	1	3	2	2	3	4	4	4	3	3	4	4	4	4	3	3	4	4	4	4	3	3	3	3	3	3	3	3	3	6	6	5	5	3	2	2	2	2	2	2
2	1	2	2	1	2	2	3	3	2	1	3	2	1	1	2	2	2	2	2	2	3	3	3	2	2	3	2	3	4	3	3	3	3	3	3	3	3	3	5	5	5	5	3	3	3	2	3	2	3
2	2	1	1	1	2	2	2	2	1	1	2	2	1	2	2	2	2	2	2	2	2	2	2	3	3	2	2	3	3	3	2	2	2	2	2	2	2	2	4	4	4	4	2	3	2	2	2	2	2
2	2	2	2	1	2	2	2	2	1	1	2	2	1	2	1	2	1	1	2	2	1	2	2	1	1	2	2	2	1	2	2	2	1	2	2	2	2	2	4	3	3	3	2	3	2	2	2	2	2
1	2	2	2	2	1	2	2	2	1	1	2	2	2	1	1	1	1	1	1	1	1	1	1	1	1	2	1	1	5	1	1	1	1	1	1	1	1	1	6	6	6	6	3	3	3	2	3	3	3
2	2	2	2	1	2	2	1	1	1	2	2	3	2	3	3	3	3	3	2	2	2	2	2	2	2	2	2	2	2	2	2	2	2	2	2	2	2	2	5	5	5	5	3	3	3	3	3	3	3
2	1	2	2	1	2	2	2	2	2	1	2	2	2	2	2	2	2	3	3	3	3	3	3	2	2	2	2	2	3	3	4	4	4	4	2	2	2	2	5	4	4	4	3	3	3	2	3	2	3
2	1	2	2	1	2	2	2	2	2	1	3	2	2	2	2	2	2	2	4	4	3	3	3	3	3	3	3	3	3	3	3	3	3	3	3	3	2	2	5	5	5	5	3	2	3	3	3	2	2
2	1	2	2	1	2	1	2	2	1	1	3	3	2	4	4	3	3	3	3	3	3	3	3	3	3	3	3	3	3	3	3	3	3	3	3	2	2	2	6	5	5	5	3	3	3	3	3	3	3
1	1	2	2	1	2	2	2	4	2	1	3	2	2	2	2	2	2	3	3	3	3	3	3	2	3	3	2	3	3	3	3	3	3	3	3	2	2	2	6	5	5	5	3	3	2	2	2	2	2
1	1	2	2	2	2	2	2	2	1	1	2	1	1	1	1	1	1	1	1	1	1	1	1	1	1	1	1	1	1	1	1	1	1	1	1	1	1	1	7	7	7	7	3	2	3	2	2	3	2
1	1	2	2	2	1	2	2	2	1	1	2	2	1	1	2	2	2	1	4	3	3	2	2	3	3	3	3	2	3	3	3	3	3	3	3	3	3	3	5	5	5	4	3	3	3	2	3	2	3
2	1	2	2	1	2	2	2	2	1	1	3	2	1	2	1	2	1	1	3	3	3	3	3	3	3	3	3	3	3	2	2	3	3	3	2	2	3	3	6	5	5	5	3	3	3	2	3	2	2
2	1	2	2	1	2	1	2	1	1	1	2	2	1	2	2	2	2	3	3	3	3	3	3	3	3	4	3	3	3	3	3	3	3	3	3	3	3	3	6	6	5	5	3	3	3	2	3	2	3
2	1	2	2	2	2	2	2	2	1	1	3	2	1	1	1	1	1	1	1	1	1	1	1	1	1	2	1	5	1	1	1	1	1	1	1	1	1	1	3	3	3	3	1	4	1	2	2	1	1
2	1	1	2	2	2	2	2	4	2	1	2	3	1	1	2	2	1	1	4	3	3	2	2	2	2	3	3	3	4	3	3	3	3	3	3	3	2	2	5	4	5	4	3	2	3	2	3	2	3
2	1	1	2	2	2	2	2	2	1	1	1	2	1	1	2	1	2	1	2	2	3	2	3	2	3	2	3	2	2	2	2	3	2	3	3	3	3	3	5	4	5	4	3	3	3	2	3	2	3
2	1	1	2	1	2	2	2	2	2	1	2	3	2	2	2	2	2	2	2	2	2	2	2	3	3	2	2	3	3	3	2	2	2	2	2	2	2	2	4	4	4	4	2	3	2	2	2	2	2
2	1	1	2	2	2	2	1	2	1	1	2	3	2	2	1	2	1	1	2	2	1	2	2	1	1	2	2	2	1	2	2	2	1	2	2	2	2	2	4	3	3	3	2	3	2	2	2	2	2
2	1	1	2	1	2	2	1	2	1	1	3	3	2	1	1	1	1	1	1	1	1	1	1	1	1	2	1	1	5	1	1	1	1	1	1	1	1	1	6	6	6	6	3	3	3	2	3	3	3
2	1	2	2	2	2	1	3	2	1	1	2	1	2	3	3	3	3	3	2	2	2	2	2	2	2	2	2	2	2	2	2	2	2	2	2	2	2	2	5	5	5	5	3	3	3	3	3	3	3
2	1	2	1	2	2	2	2	2	1	2	1	2	2	2	2	2	2	3	3	3	3	3	3	2	2	2	2	2	3	3	4	4	4	4	2	2	2	2	5	4	4	4	3	3	3	2	3	2	3
1	1	2	1	2	2	2	2	2	2	1	2	2	2	2	2	2	2	2	4	4	3	3	3	3	3	3	3	3	3	3	3	3	3	3	3	3	2	2	5	5	5	5	3	2	3	3	3	2	2
1	1	2	1	2	2	2	2	2	1	1	2	2	2	4	4	3	3	3	3	3	3	3	3	3	3	3	3	3	3	3	3	3	3	3	3	2	2	2	6	5	5	5	3	3	3	3	3	3	3
1	3	1	2	1	2	2	2	2	2	1	1	2	2	2	2	2	2	3	3	3	3	3	3	2	3	3	2	3	3	3	3	3	3	3	3	2	2	2	6	5	5	5	3	3	2	2	2	2	2
1	1	1	2	1	2	1	2	1	1	1	2	3	2	1	1	1	1	1	1	1	1	1	1	1	1	1	1	1	1	1	1	1	1	1	1	1	1	1	7	7	7	7	3	2	3	2	2	3	2
1	1	1	1	2	1	1	2	2	2	1	3	2	2	1	2	2	2	1	4	3	3	2	2	3	3	3	3	2	3	3	3	3	3	3	3	3	3	3	5	5	5	4	3	3	3	2	3	2	3
1	3	2	2	1	2	2	2	2	1	1	2	2	2	2	1	2	1	1	3	3	3	3	3	3	3	3	3	3	3	2	2	3	3	3	2	2	3	3	6	5	5	5	3	3	3	2	3	2	2
2	1	1	2	1	2	2	2	2	1	1	2	2	1	2	2	2	2	3	3	3	3	3	3	3	3	4	3	3	3	3	3	3	3	3	3	3	3	3	6	6	5	5	3	3	3	2	3	2	3
2	1	2	2	2	2	1	2	2	1	1	1	2	1	1	1	1	1	1	1	1	1	1	1	1	1	2	1	5	1	1	1	1	1	1	1	1	1	1	3	3	3	3	1	4	1	2	2	1	1
2	1	2	2	1	2	2	2	2	2	1	2	1	1	1	2	2	1	1	4	3	3	2	2	2	2	3	3	3	4	3	3	3	3	3	3	3	2	2	5	4	5	4	3	2	3	2	3	2	3
2	1	1	2	2	2	2	2	2	1	1	2	2	2	1	2	1	2	1	2	2	3	2	3	2	3	2	3	2	2	2	2	3	2	3	3	3	3	3	5	4	5	4	3	3	3	2	3	2	3
2	1	2	2	2	2	2	2	2	1	1	2	2	1	4	3	4	3	4	2	4	4	3	3	3	3	3	3	3	3	3	3	3	3	4	3	3	2	3	6	5	4	4	3	3	3	2	2	2	2
2	1	2	2	1	2	2	2	2	1	1	3	1	1	2	2	2	2	2	2	2	2	2	2	3	3	2	2	3	3	3	2	2	2	2	2	2	2	2	4	4	4	4	2	3	2	2	2	2	2
2	1	2	2	1	2	1	2	1	1	1	2	2	1	2	1	2	1	1	2	2	1	2	2	1	1	2	2	2	1	2	2	2	1	2	2	2	2	2	4	3	3	3	2	3	2	2	2	2	2
2	1	2	2	2	2	2	2	3	2	2	1	2	2	1	1	1	1	1	1	1	1	1	1	1	1	2	1	1	5	1	1	1	1	1	1	1	1	1	6	6	6	6	3	3	3	2	3	3	3
2	1	1	2	1	1	2	2	2	1	1	2	3	2	3	3	3	3	3	2	2	2	2	2	2	2	2	2	2	2	2	2	2	2	2	2	2	2	2	5	5	5	5	3	3	3	3	3	3	3
2	1	1	2	1	1	2	2	1	1	1	2	2	2	2	2	2	2	3	3	3	3	3	3	2	2	2	2	2	3	3	4	4	4	4	2	2	2	2	5	4	4	4	3	3	3	2	3	2	3
2	1	1	2	2	2	1	2	2	1	1	2	2	2	2	2	2	2	2	4	4	3	3	3	3	3	3	3	3	3	3	3	3	3	3	3	3	2	2	5	5	5	5	3	2	3	3	3	2	2
2	1	3	2	1	2	1	1	2	1	1	2	2	2	4	4	3	3	3	3	3	3	3	3	3	3	3	3	3	3	3	3	3	3	3	3	2	2	2	6	5	5	5	3	3	3	3	3	3	3
2	2	1	2	1	2	1	1	2	1	1	2	3	2	2	2	2	2	3	3	3	3	3	3	2	3	3	2	3	3	3	3	3	3	3	3	2	2	2	6	5	5	5	3	3	2	2	2	2	2
2	1	1	1	1	2	2	1	1	1	1	1	3	2	1	1	1	1	1	1	1	1	1	1	1	1	1	1	1	1	1	1	1	1	1	1	1	1	1	7	7	7	7	3	2	3	2	2	3	2
2	1	1	2	1	2	2	3	2	1	2	2	3	1	1	2	2	2	1	4	3	3	2	2	3	3	3	3	2	3	3	3	3	3	3	3	3	3	3	5	5	5	4	3	3	3	2	3	2	3
2	2	3	3	2	1	2	3	2	2	1	2	3	2	2	1	2	1	1	3	3	3	3	3	3	3	3	3	3	3	2	2	3	3	3	2	2	3	3	6	5	5	5	3	3	3	2	3	2	2
2	1	1	2	1	2	2	1	2	1	1	2	3	1	2	2	2	2	3	3	3	3	3	3	3	3	4	3	3	3	3	3	3	3	3	3	3	3	3	6	6	5	5	3	3	3	2	3	2	3
2	1	1	2	1	2	2	1	2	2	1	1	3	1	1	1	1	1	1	1	1	1	1	1	1	1	2	1	5	1	1	1	1	1	1	1	1	1	1	3	3	3	3	1	4	1	2	2	1	1
2	1	1	1	2	2	2	3	2	1	1	2	3	1	1	2	2	1	1	4	3	3	2	2	2	2	3	3	3	4	3	3	3	3	3	3	3	2	2	5	4	5	4	3	2	3	2	3	2	3
1	1	3	2	1	2	1	3	2	2	1	3	2	1	1	2	1	2	1	2	2	3	2	3	2	3	2	3	2	2	2	2	3	2	3	3	3	3	3	5	4	5	4	3	3	3	2	3	2	3
2	1	1	2	2	2	2	1	1	1	1	3	2	1	4	3	4	3	4	2	4	4	3	3	3	3	3	3	3	3	3	3	3	3	4	3	3	2	3	6	5	4	4	3	3	3	2	2	2	2
2	1	3	2	2	2	1	1	2	1	1	2	1	1	1	2	2	1	1	2	2	2	2	2	1	1	2	2	2	2	3	3	3	3	3	2	2	2	2	5	5	4	4	3	2	2	2	2	2	2
1	1	1	1	1	2	2	3	2	1	1	3	2	1	2	2	2	2	2	4	4	4	2	2	2	2	3	2	2	3	3	3	3	3	3	3	3	3	3	5	4	4	4	2	3	2	2	2	2	2
2	1	1	2	2	1	2	1	4	2	1	2	2	2	2	2	2	2	3	2	3	2	2	2	2	2	3	2	2	3	3	3	3	3	3	3	3	3	3	5	4	4	4	3	3	2	2	2	2	2
2	1	2	2	1	2	2	3	2	1	1	2	1	2	1	1	1	1	3	3	3	3	3	3	3	3	3	2	2	3	3	3	3	3	3	3	3	3	3	5	5	5	5	3	2	2	2	2	2	2
2	1	2	2	1	2	1	1	2	1	1	3	2	2	3	4	4	4	3	3	4	4	4	4	3	3	4	4	4	4	3	3	3	3	3	3	3	3	3	6	6	5	5	3	2	2	2	2	2	2
2	1	2	1	2	2	2	1	2	2	1	2	2	2	1	2	2	2	2	2	2	3	3	3	2	2	3	2	3	4	3	3	3	3	3	3	3	3	3	5	5	5	5	3	3	3	2	3	2	3
2	1	1	2	1	2	2	2	2	1	1	2	1	2	1	1	2	2	1	3	3	3	3	3	3	3	3	3	3	3	3	3	3	3	3	3	3	3	3	2	2	2	2	2	1	1	2	2	1	1
2	2	2	3	2	2	2	2	2	1	1	3	2	2	1	1	2	1	1	2	1	1	1	1	1	1	2	2	1	1	1	1	1	1	1	1	1	1	1	6	6	6	3	2	3	1	1	1	1	1
2	1	1	2	1	2	2	2	2	1	2	2	3	2	4	4	4	4	3	3	4	4	4	3	4	3	4	3	3	3	4	4	4	4	4	4	4	4	4	6	5	5	5	3	3	3	2	3	3	3
2	1	1	3	1	2	2	1	2	1	1	1	3	1	3	3	2	3	3	3	3	4	4	4	4	4	4	3	4	3	4	4	4	4	4	3	3	3	3	5	5	5	5	3	2	3	3	3	3	3
2	2	2	2	1	2	2	2	1	1	1	2	1	1	1	2	2	2	2	4	4	4	2	2	3	3	3	2	2	3	3	3	3	2	2	2	3	3	3	4	4	3	3	2	2	2	2	2	2	2
2	1	1	1	1	1	2	2	2	1	1	2	3	1	2	2	2	2	2	2	2	2	2	2	3	3	2	2	3	3	3	2	2	2	2	2	2	2	2	4	4	4	4	2	3	2	2	2	2	2
2	1	1	2	1	2	2	2	3	2	1	2	3	2	2	1	2	1	1	2	2	1	2	2	1	1	2	2	2	1	2	2	2	1	2	2	2	2	2	4	3	3	3	2	3	2	2	2	2	2
2	1	2	1	2	2	2	2	3	2	1	2	3	2	1	1	1	1	1	1	1	1	1	1	1	1	2	1	1	5	1	1	1	1	1	1	1	1	1	6	6	6	6	3	3	3	2	3	3	3
2	1	1	2	1	2	2	2	2	1	1	1	1	2	3	3	3	3	3	2	2	2	2	2	2	2	2	2	2	2	2	2	2	2	2	2	2	2	2	5	5	5	5	3	3	3	3	3	3	3
1	1	2	2	2	2	2	2	2	1	1	2	1	2	2	2	2	2	3	3	3	3	3	3	2	2	2	2	2	3	3	4	4	4	4	2	2	2	2	5	4	4	4	3	3	3	2	3	2	3
2	1	1	3	2	2	1	2	2	1	1	2	3	2	2	2	2	2	2	4	4	3	3	3	3	3	3	3	3	3	3	3	3	3	3	3	3	2	2	5	5	5	5	3	2	3	3	3	2	2
2	1	1	2	1	2	2	2	2	1	1	2	1	2	4	4	3	3	3	3	3	3	3	3	3	3	3	3	3	3	3	3	3	3	3	3	2	2	2	6	5	5	5	3	3	3	3	3	3	3
1	1	3	2	2	2	2	2	1	1	1	2	2	2	2	2	2	2	3	3	3	3	3	3	2	3	3	2	3	3	3	3	3	3	3	3	2	2	2	6	5	5	5	3	3	2	2	2	2	2
2	3	2	2	1	1	2	2	2	1	1	2	1	2	1	1	1	1	1	1	1	1	1	1	1	1	1	1	1	1	1	1	1	1	1	1	1	1	1	7	7	7	7	3	2	3	2	2	3	2
2	1	1	2	1	2	1	2	2	1	1	2	2	2	1	2	2	2	1	4	3	3	2	2	3	3	3	3	2	3	3	3	3	3	3	3	3	3	3	5	5	5	4	3	3	3	2	3	2	3
2	1	1	3	1	2	2	3	1	1	1	3	3	2	2	1	2	1	1	3	3	3	3	3	3	3	3	3	3	3	2	2	3	3	3	2	2	3	3	6	5	5	5	3	3	3	2	3	2	2
2	1	2	1	1	2	2	2	1	1	1	2	3	2	2	2	2	2	3	3	3	3	3	3	3	3	4	3	3	3	3	3	3	3	3	3	3	3	3	6	6	5	5	3	3	3	2	3	2	3
2	1	2	2	1	2	2	1	2	1	1	2	2	1	1	1	1	1	1	1	1	1	1	1	1	1	2	1	5	1	1	1	1	1	1	1	1	1	1	3	3	3	3	1	4	1	2	2	1	1
2	1	1	2	1	2	2	3	2	1	1	1	2	1	1	2	2	1	1	4	3	3	2	2	2	2	3	3	3	4	3	3	3	3	3	3	3	2	2	5	4	5	4	3	2	3	2	3	2	3
2	1	2	1	1	2	2	2	2	1	1	1	3	1	1	2	1	2	1	2	2	3	2	3	2	3	2	3	2	2	2	2	3	2	3	3	3	3	3	5	4	5	4	3	3	3	2	3	2	3
2	1	2	2	1	2	2	2	3	2	1	3	2	1	4	3	4	3	4	2	4	4	3	3	3	3	3	3	3	3	3	3	3	3	4	3	3	2	3	6	5	4	4	3	3	3	2	2	2	2
1	2	2	3	1	1	2	3	2	1	1	1	2	1	1	2	2	1	1	2	2	2	2	2	1	1	2	2	2	2	3	3	3	3	3	2	2	2	2	5	5	4	4	3	2	2	2	2	2	2
1	1	2	2	1	1	2	2	4	3	2	2	3	1	2	2	2	2	2	4	4	4	2	2	2	2	3	2	2	3	3	3	3	3	3	3	3	3	3	5	4	4	4	2	3	2	2	2	2	2
2	2	1	2	1	2	2	2	2	2	1	2	1	2	2	2	2	2	3	2	3	2	2	2	2	2	3	2	2	3	3	3	3	3	3	3	3	3	3	5	4	4	4	3	3	2	2	2	2	2
2	1	1	2	2	2	1	2	1	1	1	2	2	2	1	1	1	1	3	3	3	3	3	3	3	3	3	2	2	3	3	3	3	3	3	3	3	3	3	5	5	5	5	3	2	2	2	2	2	2
1	1	1	2	1	2	2	2	2	2	1	1	2	2	3	4	4	4	3	3	4	4	4	4	3	3	4	4	4	4	3	3	3	3	3	3	3	3	3	6	6	5	5	3	2	2	2	2	2	2
2	1	1	2	1	2	2	1	2	1	1	2	2	2	1	2	2	2	2	2	2	3	3	3	2	2	3	2	3	4	3	3	3	3	3	3	3	3	3	5	5	5	5	3	3	3	2	3	2	3
1	1	1	2	1	2	2	1	2	1	1	2	2	2	1	1	2	2	1	3	3	3	3	3	3	3	3	3	3	3	3	3	3	3	3	3	3	3	3	2	2	2	2	2	1	1	2	2	1	1
2	1	3	2	2	2	2	1	2	2	1	2	1	2	1	1	2	1	1	2	1	1	1	1	1	1	2	2	1	1	1	1	1	1	1	1	1	1	1	6	6	6	3	2	3	1	1	1	1	1
2	1	1	2	1	2	2	1	2	1	1	3	1	1	4	4	4	4	4	4	4	3	4	3	3	4	3	4	3	4	4	4	4	4	5	4	4	3	3	5	5	5	4	3	3	3	3	3	3	3
2	1	3	2	1	2	2	1	1	1	1	2	2	1	1	1	1	1	1	1	1	1	1	1	1	1	1	1	1	1	1	1	1	1	1	1	1	1	1	1	1	1	1	1	1	1	1	1	1	1
2	1	3	2	2	1	1	3	2	1	1	3	2	1	3	3	3	2	3	3	3	3	2	3	3	2	3	2	3	4	3	3	3	3	4	3	3	3	3	4	4	4	4	2	2	2	2	2	3	2
2	1	1	2	2	2	2	1	2	1	1	2	2	2	2	2	3	3	2	3	3	3	3	3	3	3	3	3	3	3	3	3	2	2	3	3	3	2	2	4	3	3	4	2	3	2	3	3	3	3
1	2	1	2	1	2	1	3	2	2	1	2	2	2	1	2	1	2	1	2	1	1	1	2	2	2	3	2	2	1	1	1	1	1	1	2	2	2	2	2	2	1	1	1	1	2	1	2	2	1
2	1	3	2	1	2	1	3	2	1	2	2	1	2	3	3	3	3	3	3	3	3	3	3	3	3	3	3	3	3	3	3	3	3	3	3	3	3	3	4	4	4	4	2	2	2	2	2	2	2
2	1	1	2	2	2	2	1	2	1	1	2	2	2	2	2	3	3	2	3	3	2	2	3	3	3	3	2	3	3	3	2	2	2	2	3	3	3	3	5	4	4	3	3	2	3	2	2	2	2
2	1	1	2	2	2	2	1	4	3	1	2	1	2	2	2	1	1	1	2	2	2	2	2	2	2	3	2	2	2	2	2	2	2	2	1	1	1	1	3	3	3	3	3	1	2	2	2	2	2
2	1	1	2	2	2	2	3	2	1	1	1	2	1	2	2	3	2	2	3	3	3	3	3	3	3	3	3	3	3	3	3	3	3	3	2	2	3	3	5	4	3	2	3	1	2	2	2	2	2
2	1	1	2	1	2	2	3	1	1	1	3	2	1	2	2	2	3	3	3	3	3	2	3	3	2	3	2	3	3	3	3	2	2	3	2	2	2	2	5	4	4	3	2	2	2	2	2	2	2
2	1	1	2	2	1	1	1	2	1	1	2	3	1	2	3	3	2	3	3	3	2	2	3	2	3	3	2	3	3	3	3	3	3	3	3	3	3	3	4	4	4	3	2	2	2	2	2	2	2
2	1	3	2	2	1	1	1	2	1	1	1	2	1	4	4	4	4	3	3	4	4	4	3	4	3	4	3	3	3	4	4	4	4	4	4	4	4	4	6	5	5	5	3	3	3	2	3	3	3
2	1	3	2	2	2	2	1	2	1	1	2	2	2	3	3	2	3	3	3	3	4	4	4	4	4	4	3	4	3	4	4	4	4	4	3	3	3	3	5	5	5	5	3	2	3	3	3	3	3
1	3	3	2	2	2	2	3	2	1	1	2	2	2	1	2	2	2	2	4	4	4	2	2	3	3	3	2	2	3	3	3	3	2	2	2	3	3	3	4	4	3	3	2	2	2	2	2	2	2
1	1	1	2	2	2	2	3	2	1	1	2	2	2	3	2	2	2	2	3	3	3	3	3	3	3	3	3	3	3	3	3	3	3	3	3	3	3	3	5	4	3	3	2	2	2	2	3	2	2
2	1	1	2	1	2	2	3	2	2	1	2	3	2	1	1	1	2	2	2	2	2	2	2	2	2	2	2	2	1	2	2	2	2	2	2	2	2	2	2	2	2	2	2	1	2	2	2	2	2
2	1	3	2	1	2	1	3	2	2	1	2	2	2	4	4	3	4	4	3	3	3	3	4	4	3	3	3	3	4	4	4	4	4	4	4	3	3	3	6	6	5	5	3	2	2	2	2	2	2
2	2	1	2	1	2	2	1	2	1	2	1	3	2	2	2	2	3	3	3	3	4	3	3	3	3	3	3	3	2	3	3	3	3	3	3	3	3	3	4	4	4	4	2	2	2	2	2	2	2
2	1	3	2	1	2	2	1	2	1	1	3	3	2	1	1	1	1	1	1	1	1	1	1	1	1	2	1	1	2	2	2	2	2	2	2	2	2	2	2	2	1	1	1	1	1	1	1	1	1
2	3	1	2	2	1	2	3	1	1	1	2	2	1	4	4	4	3	3	3	3	3	4	4	3	3	4	3	3	4	4	4	4	4	4	3	3	3	3	6	6	6	6	3	3	3	2	3	3	3
2	1	3	2	2	1	1	1	2	1	1	2	2	1
2	1	3	2	1	1	2	3	2	1	1	1	3	1
2	1	3	1	2	1	2	1	1	1	1	2	2	1
1	1	1	2	2	1	2	3	3	2	1	2	3	1
2	1	1	1	1	1	2	3	2	2	1	2	3	1
2	1	2	2	1	1	2	3	2	1	1	3	3	2
2	1	2	2	2	1	2	2	2	1	2	1	2	2
2	1	2	2	2	1	2	2	2	2	1	2	1	2
2	1	2	2	2	1	2	2	2	1	1	2	2	2
2	1	2	2	2	1	2	2	2	1	1	2	1	1
1	1	2	2	1	1	2	2	2	1	1	2	2	1
2	1	1	1	2	1	2	2	4	2	1	2	2	2
1	2	1	2	1	1	2	2	1	1	1	2	1	2
2	2	2	2	1	1	1	2	2	1	1	2	2	2
2	2	2	1	1	1	2	2	2	2	1	1	2	2
2	1	1	2	1	1	1	2	1	1	1	2	2	2
2	1	1	1	2	1	2	2	2	1	1	2	2	1	4	4	4	4	4	2	4	4	4	3	4	3	4	3	3	3	4	4	4	4	4	3	3	3	3	5	5	5	4	3	3	3	2	3	2	2
2	1	2	2	2	1	2	2	2	1	1	2	1	2	2	3	2	2	2	3	3	3	3	3	2	2	2	3	3	3	3	3	3	3	3	2	2	2	2	4	4	4	3	2	2	2	2	2	2	2
2	1	2	2	1	1	2	1	2	1	1	2	2	1	4	4	4	4	4	4	4	3	4	3	3	4	3	4	3	4	4	4	4	4	5	4	4	3	3	5	5	5	4	3	3	3	3	3	3	3
2	1	1	2	1	2	2	3	2	1	1	2	1	2	1	1	1	1	1	1	1	1	1	1	1	1	1	1	1	1	1	1	1	1	1	1	1	1	1	1	1	1	1	1	1	1	1	1	1	1
1	1	1	3	1	2	2	2	4	3	1	2	2	2	3	3	3	2	3	3	3	3	2	3	3	2	3	2	3	4	3	3	3	3	4	3	3	3	3	4	4	4	4	2	2	2	2	2	3	2
2	1	2	2	1	2	1	2	2	1	1	2	2	2	2	2	3	3	2	3	3	3	3	3	3	3	3	3	3	3	3	3	2	2	3	3	3	2	2	4	3	3	4	2	3	2	3	3	3	3
2	1	2	2	2	2	1	2	2	2	1	2	2	1	1	2	1	2	1	2	1	1	1	2	2	2	3	2	2	1	1	1	1	1	1	2	2	2	2	2	2	1	1	1	1	2	1	2	2	1
2	1	1	2	2	2	2	2	2	1	1	1	1	1	3	3	3	3	3	3	3	3	3	3	3	3	3	3	3	3	3	3	3	3	3	3	3	3	3	4	4	4	4	2	2	2	2	2	2	2
2	1	3	2	1	2	2	2	2	1	1	2	2	1	2	2	3	3	2	3	3	2	2	3	3	3	3	2	3	3	3	2	2	2	2	3	3	3	3	5	4	4	3	3	2	3	2	2	2	2
2	1	1	2	2	2	2	2	2	2	1	2	3	2	2	2	1	1	1	2	2	2	2	2	2	2	3	2	2	2	2	2	2	2	2	1	1	1	1	3	3	3	3	3	1	2	2	2	2	2
2	1	1	1	2	2	2	2	1	1	1	1	3	2	2	2	3	2	2	3	3	3	3	3	3	3	3	3	3	3	3	3	3	3	3	2	2	3	3	5	4	3	2	3	1	2	2	2	2	2
2	1	2	2	1	2	2	3	2	2	2	3	3	1	2	2	2	3	3	3	3	3	2	3	3	2	3	2	3	3	3	3	2	2	3	2	2	2	2	5	4	4	3	2	2	2	2	2	2	2
2	1	1	3	2	2	2	1	2	1	1	1	3	1	2	3	3	2	3	3	3	2	2	3	2	3	3	2	3	3	3	3	3	3	3	3	3	3	3	4	4	4	3	2	2	2	2	2	2	2
2	1	1	2	2	2	2	1	2	2	1	2	2	1	4	4	4	4	3	3	4	4	4	3	4	3	4	3	3	3	4	4	4	4	4	4	4	4	4	6	5	5	5	3	3	3	2	3	3	3
1	1	1	2	1	1	1	2	2	1	1	2	2	1	3	3	2	3	3	3	3	4	4	4	4	4	4	3	4	3	4	4	4	4	4	3	3	3	3	5	5	5	5	3	2	3	3	3	3	3
2	1	1	2	1	1	2	1	2	1	1	2	2	1	1	2	2	2	2	4	4	4	2	2	3	3	3	2	2	3	3	3	3	2	2	2	3	3	3	4	4	3	3	2	2	2	2	2	2	2
2	1	2	2	1	1	2	1	2	1	1	2	2	1	2	2	2	2	2	2	2	2	2	2	3	3	2	2	3	3	3	2	2	2	2	2	2	2	2	4	4	4	4	2	3	2	2	2	2	2
1	1	2	1	2	1	2	1	3	2	1	2	2	2	2	1	2	1	1	2	2	1	2	2	1	1	2	2	2	1	2	2	2	1	2	2	2	2	2	4	3	3	3	2	3	2	2	2	2	2
2	1	2	2	2	1	2	2	2	1	1	1	3	2	1	1	1	1	1	1	1	1	1	1	1	1	2	1	1	5	1	1	1	1	1	1	1	1	1	6	6	6	6	3	3	3	2	3	3	3
2	1	2	2	2	1	1	2	2	1	1	3	2	2	3	3	3	3	3	2	2	2	2	2	2	2	2	2	2	2	2	2	2	2	2	2	2	2	2	5	5	5	5	3	3	3	3	3	3	3
1	1	1	2	2	1	2	2	2	1	1	1	3	2	2	2	2	2	3	3	3	3	3	3	2	2	2	2	2	3	3	4	4	4	4	2	2	2	2	5	4	4	4	3	3	3	2	3	2	3
2	1	1	2	2	1	2	2	3	2	1	3	2	1	2	2	2	2	2	4	4	3	3	3	3	3	3	3	3	3	3	3	3	3	3	3	3	2	2	5	5	5	5	3	2	3	3	3	2	2
1	1	2	2	1	1	2	2	3	2	1	2	3	2	4	4	3	3	3	3	3	3	3	3	3	3	3	3	3	3	3	3	3	3	3	3	2	2	2	6	5	5	5	3	3	3	3	3	3	3
2	1	1	2	2	1	1	2	2	1	1	2	3	1	2	2	2	2	3	3	3	3	3	3	2	3	3	2	3	3	3	3	3	3	3	3	2	2	2	6	5	5	5	3	3	2	2	2	2	2
2	1	3	2	1	1	2	2	2	1	2	2	3	1	1	1	1	1	1	1	1	1	1	1	1	1	1	1	1	1	1	1	1	1	1	1	1	1	1	7	7	7	7	3	2	3	2	2	3	2
2	1	2	2	1	1	2	2	1	1	1	2	3	1	1	2	2	2	1	4	3	3	2	2	3	3	3	3	2	3	3	3	3	3	3	3	3	3	3	5	5	5	4	3	3	3	2	3	2	3
2	1	1	2	2	2	2	2	2	1	1	1	2	2	2	1	2	1	1	3	3	3	3	3	3	3	3	3	3	3	2	2	3	3	3	2	2	3	3	6	5	5	5	3	3	3	2	3	2	2
2	2	2	2	2	1	2	3	2	2	1	3	2	2	2	2	2	2	3	3	3	3	3	3	3	3	4	3	3	3	3	3	3	3	3	3	3	3	3	6	6	5	5	3	3	3	2	3	2	3
2	1	2	1	1	2	1	2	1	1	1	1	2	2	1	1	1	1	1	1	1	1	1	1	1	1	2	1	5	1	1	1	1	1	1	1	1	1	1	3	3	3	3	1	4	1	2	2	1	1
2	2	2	2	2	2	2	2	2	2	1	1	3	2	1	2	2	1	1	4	3	3	2	2	2	2	3	3	3	4	3	3	3	3	3	3	3	2	2	5	4	5	4	3	2	3	2	3	2	3
2	1	1	2	1	1	2	2	2	1	1	2	3	1	1	2	1	2	1	2	2	3	2	3	2	3	2	3	2	2	2	2	3	2	3	3	3	3	3	5	4	5	4	3	3	3	2	3	2	3
2	1	1	2	2	1	2	2	1	1	1	3	2	1	4	3	4	3	4	2	4	4	3	3	3	3	3	3	3	3	3	3	3	3	4	3	3	2	3	6	5	4	4	3	3	3	2	2	2	2
1	1	1	2	1	1	2	2	2	2	2	1	3	1	1	2	2	1	1	2	2	2	2	2	1	1	2	2	2	2	3	3	3	3	3	2	2	2	2	5	5	4	4	3	2	2	2	2	2	2
2	1	1	2	1	1	2	2	3	2	2	2	2	2	2	2	2	2	2	4	4	4	2	2	2	2	3	2	2	3	3	3	3	3	3	3	3	3	3	5	4	4	4	2	3	2	2	2	2	2
2	1	2	2	2	2	2	2	3	2	1	1	2	2	2	2	2	2	3	2	3	2	2	2	2	2	3	2	2	3	3	3	3	3	3	3	3	3	3	5	4	4	4	3	3	2	2	2	2	2
2	1	3	2	1	2	2	1	2	2	1	2	2	1	1	1	1	1	3	3	3	3	3	3	3	3	3	2	2	3	3	3	3	3	3	3	3	3	3	5	5	5	5	3	2	2	2	2	2	2
1	1	2	2	2	1	2	3	2	2	1	2	2	1	3	4	4	4	3	3	4	4	4	4	3	3	4	4	4	4	3	3	3	3	3	3	3	3	3	6	6	5	5	3	2	2	2	2	2	2
2	1	2	2	2	1	2	2	2	1	1	1	2	1	1	2	2	2	2	2	2	3	3	3	2	2	3	2	3	4	3	3	3	3	3	3	3	3	3	5	5	5	5	3	3	3	2	3	2	3
2	1	1	2	1	1	2	3	2	1	1	2	2	1	1	1	2	2	1	3	3	3	3	3	3	3	3	3	3	3	3	3	3	3	3	3	3	3	3	2	2	2	2	2	1	1	2	2	1	1
1	1	3	2	1	1	1	2	2	1	1	2	3	2	2	2	3	2	2	4	3	3	3	4	3	3	4	3	3	2	2	2	3	3	2	3	2	2	2	6	5	5	3	3	2	3	3	2	3	3
2	2	1	2	1	1	1	2	2	1	1	1	3	2	1	1	1	1	1	2	1	1	1	1	1	1	1	1	1	1	1	1	1	1	1	1	1	1	1	1	1	1	1	1	1	1	1	2	2	1
2	1	1	2	2	1	1	1	2	1	1	1	3	2	2	2	2	1	1	3	3	3	3	3	3	3	3	2	2	2	3	3	3	3	3	2	2	2	2	5	4	3	3	2	2	2	2	3	3	2
2	2	3	2	1	1	2	3	2	1	1	2	2	2	1	2	2	2	1	2	2	2	2	2	2	2	3	3	2	2	2	2	2	2	2	2	2	2	2	5	4	4	3	2	3	2	2	2	2	2
1	1	1	2	2	1	2	2	2	1	2	2	2	1	2	2	2	2	1	3	3	2	2	2	3	3	3	3	2	4	2	3	3	3	2	3	2	2	2	5	5	4	3	2	2	2	3	2	3	2
2	1	2	2	1	1	2	2	2	1	1	2	2	1	2	2	2	2	1	3	2	3	2	2	3	2	2	2	3	2	3	2	3	2	2	2	2	3	2	5	4	3	3	2	1	2	2	2	3	2
2	1	2	2	1	1	2	3	2	1	1	2	3	2	1	2	1	1	2	3	3	2	2	3	2	2	3	2	2	2	3	3	3	3	2	2	2	3	2	5	4	4	4	3	3	3	2	3	3	2
2	1	2	1	2	1	2	2	2	2	1	2	2	1	1	1	1	1	1	1	1	1	1	1	1	1	1	1	1	1	1	1	1	1	1	1	1	1	1	2	2	1	1	1	1	2	1	2	1	1
2	1	1	1	1	1	1	2	2	1	1	2	3	1	1	1	1	1	1	1	1	1	1	1	1	1	2	1	1	1	1	1	1	1	1	1	1	1	1	2	1	2	1	1	1	1	1	2	2	1
1	3	1	2	1	2	1	2	3	2	1	3	2	2	2	1	2	1	1	2	2	2	2	3	2	2	2	2	2	3	2	2	2	2	2	2	2	1	2	4	3	4	3	2	1	2	1	2	2	2
2	1	1	2	2	2	2	2	2	1	2	1	2	2	3	3	3	3	3	3	2	2	3	3	2	2	3	3	3	3	3	3	3	3	3	3	2	3	3	6	5	6	5	3	2	3	2	3	2	3
2	1	1	2	2	1	2	1	2	1	1	2	3	2	2	1	2	1	1	3	2	2	2	3	2	2	3	2	2	3	2	3	2	3	2	2	2	2	2	5	4	4	4	2	2	2	2	2	2	2
1	1	2	2	2	1	2	1	2	1	1	2	2	1	2	2	2	2	1	2	2	2	2	2	2	2	3	3	2	3	3	2	3	2	2	2	2	2	2	5	4	3	3	2	2	2	2	3	2	2
2	1	3	2	1	2	2	1	2	1	1	2	2	1	1	1	2	1	1	2	2	2	2	2	2	2	3	2	2	2	2	2	2	2	2	1	1	2	2	4	3	4	3	2	2	2	2	2	2	2
2	1	3	2	1	1	2	1	2	1	1	3	3	1	2	1	2	1	1	2	2	2	2	3	2	2	3	2	2	4	1	2	2	2	2	2	2	2	2	5	4	3	3	2	1	2	2	2	2	2
2	1	2	2	1	1	2	2	2	1	1	1	2	2	1	1	1	1	1	1	1	1	1	1	1	1	1	1	1	1	1	1	1	1	1	1	1	1	1	1	1	1	1	1	1	1	1	1	1	1
2	1	2	2	1	2	2	3	3	2	1	1	2	2	2	2	1	2	1	2	2	2	2	2	3	3	3	2	2	4	3	3	2	2	2	2	2	2	2	5	4	5	4	2	2	2	2	2	2	2
2	1	2	2	1	1	2	3	1	1	1	2	2	2	2	2	2	2	2	4	2	2	2	2	2	2	2	2	2	2	3	3	3	3	3	3	2	2	2	5	4	4	4	3	3	2	2	2	2	2
2	1	2	2	1	1	2	2	2	1	1	2	3	2	2	2	2	2	2	2	2	2	2	2	2	2	3	2	4	2	2	2	2	2	2	2	1	2	2	5	4	3	3	2	2	2	2	2	2	2
1	1	2	2	2	2	2	2	2	1	1	2	3	2	1	1	1	1	1	1	1	1	1	1	1	1	2	1	1	5	1	1	1	1	1	1	1	1	1	6	6	6	6	3	3	3	2	3	3	3
2	1	2	1	1	1	1	2	2	1	1	2	3	1	3	3	3	3	3	2	2	2	2	2	2	2	2	2	2	2	2	2	2	2	2	2	2	2	2	5	5	5	5	3	3	3	3	3	3	3
2	1	1	2	2	2	2	2	1	1	1	2	1	1	2	2	2	2	3	3	3	3	3	3	2	2	2	2	2	3	3	4	4	4	4	2	2	2	2	5	4	4	4	3	3	3	2	3	2	3
2	1	3	1	1	1	2	2	4	2	1	1	2	1	2	2	2	2	2	4	4	3	3	3	3	3	3	3	3	3	3	3	3	3	3	3	3	2	2	5	5	5	5	3	2	3	3	3	2	2
2	1	1	2	1	2	2	2	2	1	1	2	1	1	4	4	3	3	3	3	3	3	3	3	3	3	3	3	3	3	3	3	3	3	3	3	2	2	2	6	5	5	5	3	3	3	3	3	3	3
2	1	1	2	2	1	2	2	2	2	1	1	2	1	2	2	2	2	3	3	3	3	3	3	2	3	3	2	3	3	3	3	3	3	3	3	2	2	2	6	5	5	5	3	3	2	2	2	2	2
2	1	2	2	2	1	2	3	2	1	1	3	2	2	1	1	1	1	1	1	1	1	1	1	1	1	1	1	1	1	1	1	1	1	1	1	1	1	1	7	7	7	7	3	2	3	2	2	3	2
2	1	2	3	1	2	2	2	2	1	1	1	2	2	1	2	2	2	1	4	3	3	2	2	3	3	3	3	2	3	3	3	3	3	3	3	3	3	3	5	5	5	4	3	3	3	2	3	2	3
1	1	1	1	2	1	2	2	2	2	2	2	2	2	2	1	2	1	1	3	3	3	3	3	3	3	3	3	3	3	2	2	3	3	3	2	2	3	3	6	5	5	5	3	3	3	2	3	2	2
2	1	1	2	1	1	2	2	1	1	1	2	3	2	2	2	2	2	3	3	3	3	3	3	3	3	4	3	3	3	3	3	3	3	3	3	3	3	3	6	6	5	5	3	3	3	2	3	2	3
2	1	1	2	1	2	2	2	2	2	1	2	2	2	1	1	1	1	1	1	1	1	1	1	1	1	2	1	5	1	1	1	1	1	1	1	1	1	1	3	3	3	3	1	4	1	2	2	1	1
2	1	2	1	2	2	1	1	2	1	1	1	2	1	1	2	2	1	1	4	3	3	2	2	2	2	3	3	3	4	3	3	3	3	3	3	3	2	2	5	4	5	4	3	2	3	2	3	2	3
2	1	1	2	2	1	1	3	2	2	1	1	2	1	1	2	1	2	1	2	2	3	2	3	2	3	2	3	2	2	2	2	3	2	3	3	3	3	3	5	4	5	4	3	3	3	2	3	2	3
2	2	2	2	2	2	1	1	2	1	1	2	2	1	4	3	4	3	4	2	4	4	3	3	3	3	3	3	3	3	3	3	3	3	4	3	3	2	3	6	5	4	4	3	3	3	2	2	2	2
2	1	1	2	1	2	2	2	2	1	1	2	2	1	1	2	2	1	1	2	2	2	2	2	1	1	2	2	2	2	3	3	3	3	3	2	2	2	2	5	5	4	4	3	2	2	2	2	2	2
2	1	2	2	2	2	2	1	2	1	1	1	3	1	2	2	2	2	2	4	4	4	2	2	2	2	3	2	2	3	3	3	3	3	3	3	3	3	3	5	4	4	4	2	3	2	2	2	2	2
2	1	2	3	1	1	2	2	2	2	2	3	2	2	2	2	2	2	3	2	3	2	2	2	2	2	3	2	2	3	3	3	3	3	3	3	3	3	3	5	4	4	4	3	3	2	2	2	2	2
2	1	1	2	2	1	2	2	2	1	1	2	3	2	1	1	1	1	3	3	3	3	3	3	3	3	3	2	2	3	3	3	3	3	3	3	3	3	3	5	5	5	5	3	2	2	2	2	2	2
2	1	1	2	1	2	2	2	2	1	1	1	1	2	3	4	4	4	3	3	4	4	4	4	3	3	4	4	4	4	3	3	3	3	3	3	3	3	3	6	6	5	5	3	2	2	2	2	2	2
2	1	1	2	1	2	2	2	2	1	1	1	2	1	1	2	2	2	2	2	2	3	3	3	2	2	3	2	3	4	3	3	3	3	3	3	3	3	3	5	5	5	5	3	3	3	2	3	2	3
1	1	2	2	1	1	1	2	2	2	1	2	3	1	1	1	2	2	1	3	3	3	3	3	3	3	3	3	3	3	3	3	3	3	3	3	3	3	3	2	2	2	2	2	1	1	2	2	1	1
2	1	2	2	2	1	1	2	2	2	1	1	3	1	1	1	2	1	1	2	1	1	1	1	1	1	2	2	1	1	1	1	1	1	1	1	1	1	1	6	6	6	3	2	3	1	1	1	1	1
2	1	2	2	2	1	1	2	2	2	1	1	1	1	2	2	3	2	2	4	3	3	3	4	3	3	4	3	3	2	2	2	3	3	2	3	2	2	2	6	5	5	3	3	2	3	3	2	3	3
2	1	1	2	2	2	1	2	1	1	2	2	3	2	1	1	1	1	1	2	1	1	1	1	1	1	1	1	1	1	1	1	1	1	1	1	1	1	1	1	1	1	1	1	1	1	1	2	2	1
2	1	1	2	1	1	2	2	1	1	2	1	1	2	2	2	2	1	1	3	3	3	3	3	3	3	3	2	2	2	3	3	3	3	3	2	2	2	2	5	4	3	3	2	2	2	2	3	3	2
2	1	1	1	2	1	2	2	2	1	1	2	2	1	1	2	2	2	1	2	2	2	2	2	2	2	3	3	2	2	2	2	2	2	2	2	2	2	2	5	4	4	3	2	3	2	2	2	2	2
2	1	1	2	2	1	2	2	2	2	1	1	2	1	2	2	2	2	1	3	3	2	2	2	3	3	3	3	2	4	2	3	3	3	2	3	2	2	2	5	5	4	3	2	2	2	3	2	3	2
2	1	2	1	1	1	2	2	1	1	1	3	3	1	2	2	2	2	1	3	2	3	2	2	3	2	2	2	3	2	3	2	3	2	2	2	2	3	2	5	4	3	3	2	1	2	2	2	3	2
2	1	2	2	2	1	2	2	2	2	1	2	2	1	1	2	1	1	2	3	3	2	2	3	2	2	3	2	2	2	3	3	3	3	2	2	2	3	2	5	4	4	4	3	3	3	2	3	3	2
2	1	1	1	2	2	2	2	2	1	1	2	3	1	1	1	1	1	1	1	1	1	1	1	1	1	1	1	1	1	1	1	1	1	1	1	1	1	1	2	2	1	1	1	1	2	1	2	1	1
2	1	3	2	2	2	2	2	1	1	1	1	2	2	1	1	1	1	1	1	1	1	1	1	1	1	2	1	1	1	1	1	1	1	1	1	1	1	1	2	1	2	1	1	1	1	1	2	2	1
1	1	1	2	1	1	2	2	2	1	1	2	2	2	2	1	2	1	1	2	2	2	2	3	2	2	2	2	2	3	2	2	2	2	2	2	2	1	2	4	3	4	3	2	1	2	1	2	2	2
2	1	2	2	2	1	1	3	3	2	1	1	2	2	3	3	3	3	3	3	2	2	3	3	2	2	3	3	3	3	3	3	3	3	3	3	2	3	3	6	5	6	5	3	2	3	2	3	2	3
2	1	2	2	2	2	2	3	1	1	2	2	3	2	2	1	2	1	1	3	2	2	2	3	2	2	3	2	2	3	2	3	2	3	2	2	2	2	2	5	4	4	4	2	2	2	2	2	2	2
2	1	1	2	2	1	2	1	3	2	1	1	2	2	2	2	2	2	1	2	2	2	2	2	2	2	3	3	2	3	3	2	3	2	2	2	2	2	2	5	4	3	3	2	2	2	2	3	2	2
2	2	1	1	2	1	2	2	2	1	1	2	2	2	1	1	2	1	1	2	2	2	2	2	2	2	3	2	2	2	2	2	2	2	2	1	1	2	2	4	3	4	3	2	2	2	2	2	2	2
2	1	1	2	2	2	2	2	3	2	1	2	2	1	2	1	2	1	1	2	2	2	2	3	2	2	3	2	2	4	1	2	2	2	2	2	2	2	2	5	4	3	3	2	1	2	2	2	2	2
2	2	3	1	1	2	2	2	2	1	1	2	3	1	2	2	2	2	2	2	2	2	2	2	3	3	2	2	3	3	3	2	2	2	2	2	2	2	2	4	4	4	4	2	3	2	2	2	2	2
2	1	1	2	1	1	1	2	2	1	1	1	2	1	2	1	2	1	1	2	2	1	2	2	1	1	2	2	2	1	2	2	2	1	2	2	2	2	2	4	3	3	3	2	3	2	2	2	2	2
2	2	2	2	1	1	1	2	2	1	1	2	2	2	1	1	1	1	1	1	1	1	1	1	1	1	2	1	1	5	1	1	1	1	1	1	1	1	1	6	6	6	6	3	3	3	2	3	3	3
2	1	2	2	2	1	2	3	2	2	1	1	3	1	3	3	3	3	3	2	2	2	2	2	2	2	2	2	2	2	2	2	2	2	2	2	2	2	2	5	5	5	5	3	3	3	3	3	3	3
1	2	2	2	2	1	1	1	2	1	1	1	2	1	2	2	2	2	3	3	3	3	3	3	2	2	2	2	2	3	3	4	4	4	4	2	2	2	2	5	4	4	4	3	3	3	2	3	2	3
2	1	1	2	2	1	2	2	2	1	1	1	3	1	2	2	2	2	2	4	4	3	3	3	3	3	3	3	3	3	3	3	3	3	3	3	3	2	2	5	5	5	5	3	2	3	3	3	2	2
1	1	2	2	1	2	2	2	2	1	2	1	2	1	4	4	3	3	3	3	3	3	3	3	3	3	3	3	3	3	3	3	3	3	3	3	2	2	2	6	5	5	5	3	3	3	3	3	3	3
2	1	2	2	1	2	2	2	3	2	1	2	3	1	2	2	2	2	3	3	3	3	3	3	2	3	3	2	3	3	3	3	3	3	3	3	2	2	2	6	5	5	5	3	3	2	2	2	2	2
2	1	1	2	2	1	2	1	2	2	1	1	3	2	1	1	1	1	1	1	1	1	1	1	1	1	1	1	1	1	1	1	1	1	1	1	1	1	1	7	7	7	7	3	2	3	2	2	3	2
2	1	1	2	1	1	2	2	3	2	1	2	2	2	1	2	2	2	1	4	3	3	2	2	3	3	3	3	2	3	3	3	3	3	3	3	3	3	3	5	5	5	4	3	3	3	2	3	2	3
2	1	1	2	1	1	1	2	2	1	2	3	3	2	2	1	2	1	1	3	3	3	3	3	3	3	3	3	3	3	2	2	3	3	3	2	2	3	3	6	5	5	5	3	3	3	2	3	2	2
2	1	2	2	1	2	1	2	1	1	1	1	2	2	2	2	2	2	3	3	3	3	3	3	3	3	4	3	3	3	3	3	3	3	3	3	3	3	3	6	6	5	5	3	3	3	2	3	2	3
2	1	2	1	1	1	2	2	2	1	1	2	2	2	1	1	1	1	1	1	1	1	1	1	1	1	2	1	5	1	1	1	1	1	1	1	1	1	1	3	3	3	3	1	4	1	2	2	1	1
2	1	2	2	2	2	2	2	2	1	1	2	2	1	1	2	2	1	1	4	3	3	2	2	2	2	3	3	3	4	3	3	3	3	3	3	3	2	2	5	4	5	4	3	2	3	2	3	2	3
2	1	1	2	1	2	2	2	2	1	1	1	2	1	1	2	1	2	1	2	2	3	2	3	2	3	2	3	2	2	2	2	3	2	3	3	3	3	3	5	4	5	4	3	3	3	2	3	2	3
2	2	1	1	1	2	1	2	2	1	1	2	2	1	4	3	4	3	4	2	4	4	3	3	3	3	3	3	3	3	3	3	3	3	4	3	3	2	3	6	5	4	4	3	3	3	2	2	2	2
2	1	2	2	1	1	2	2	2	1	1	3	2	1	1	1	1	1	1	1	1	1	1	1	1	1	1	1	1	1	1	1	1	1	1	1	1	1	1	2	2	1	1	1	1	2	1	2	1	1
2	1	2	2	1	2	2	1	2	1	2	2	2	2	1	1	1	1	1	1	1	1	1	1	1	1	2	1	1	1	1	1	1	1	1	1	1	1	1	2	1	2	1	1	1	1	1	2	2	1
1	2	2	2	2	1	2	1	1	2	1	2	2	2	2	1	2	1	1	2	2	2	2	3	2	2	2	2	2	3	2	2	2	2	2	2	2	1	2	4	3	4	3	2	1	2	1	2	2	2
2	2	1	2	2	1	1	2	2	1	1	1	2	2	3	3	3	3	3	3	2	2	3	3	2	2	3	3	3	3	3	3	3	3	3	3	2	3	3	6	5	6	5	3	2	3	2	3	2	3
2	1	1	2	1	1	1	2	2	2	1	1	3	2	2	1	2	1	1	3	2	2	2	3	2	2	3	2	2	3	2	3	2	3	2	2	2	2	2	5	4	4	4	2	2	2	2	2	2	2
1	2	1	1	2	2	2	2	2	1	2	2	2	2	2	2	2	2	1	2	2	2	2	2	2	2	3	3	2	3	3	2	3	2	2	2	2	2	2	5	4	3	3	2	2	2	2	3	2	2
1	1	2	2	2	1	2	2	2	2	1	3	3	2	1	1	2	1	1	2	2	2	2	2	2	2	3	2	2	2	2	2	2	2	2	1	1	2	2	4	3	4	3	2	2	2	2	2	2	2
2	1	2	2	2	2	2	2	1	1	1	2	3	1	2	1	2	1	1	2	2	2	2	3	2	2	3	2	2	4	1	2	2	2	2	2	2	2	2	5	4	3	3	2	1	2	2	2	2	2
2	2	2	2	2	1	2	2	2	1	1	1	3	2	1	1	1	1	1	1	1	1	1	1	1	1	1	1	1	1	1	1	1	1	1	1	1	1	1	1	1	1	1	1	1	1	1	1	1	1
2	1	1	2	1	2	2	2	2	1	1	1	3	1	2	2	1	2	1	2	2	2	2	2	3	3	3	2	2	4	3	3	2	2	2	2	2	2	2	5	4	5	4	2	2	2	2	2	2	2
2	1	3	2	2	1	2	2	2	2	1	1	3	1	2	2	2	2	2	4	2	2	2	2	2	2	2	2	2	2	3	3	3	3	3	3	2	2	2	5	4	4	4	3	3	2	2	2	2	2
2	1	1	2	2	1	2	2	2	1	1	2	2	1	2	2	2	2	2	2	2	2	2	2	3	3	2	2	3	3	3	2	2	2	2	2	2	2	2	4	4	4	4	2	3	2	2	2	2	2
2	1	3	2	1	1	1	2	2	1	1	3	3	1	2	1	2	1	1	2	2	1	2	2	1	1	2	2	2	1	2	2	2	1	2	2	2	2	2	4	3	3	3	2	3	2	2	2	2	2
2	1	1	1	2	1	2	3	2	2	1	2	2	2	1	1	1	1	1	1	1	1	1	1	1	1	2	1	1	5	1	1	1	1	1	1	1	1	1	6	6	6	6	3	3	3	2	3	3	3
2	1	2	2	2	1	2	2	2	1	1	1	2	2	3	3	3	3	3	2	2	2	2	2	2	2	2	2	2	2	2	2	2	2	2	2	2	2	2	5	5	5	5	3	3	3	3	3	3	3
2	1	1	1	2	1	2	3	2	1	1	2	2	1	2	2	2	2	3	3	3	3	3	3	2	2	2	2	2	3	3	4	4	4	4	2	2	2	2	5	4	4	4	3	3	3	2	3	2	3
2	1	2	2	1	1	2	2	2	1	1	2	3	1	2	2	2	2	2	4	4	3	3	3	3	3	3	3	3	3	3	3	3	3	3	3	3	2	2	5	5	5	5	3	2	3	3	3	2	2
2	1	1	2	2	1	2	2	2	1	1	2	2	1	4	4	3	3	3	3	3	3	3	3	3	3	3	3	3	3	3	3	3	3	3	3	2	2	2	6	5	5	5	3	3	3	3	3	3	3
1	1	1	1	1	1	2	1	2	2	1	1	3	1	2	2	2	2	3	3	3	3	3	3	2	3	3	2	3	3	3	3	3	3	3	3	2	2	2	6	5	5	5	3	3	2	2	2	2	2
2	1	2	2	1	1	2	2	2	1	2	2	2	2	1	1	1	1	1	1	1	1	1	1	1	1	1	1	1	1	1	1	1	1	1	1	1	1	1	7	7	7	7	3	2	3	2	2	3	2
2	2	1	1	1	1	1	3	2	2	1	2	1	1	1	2	2	2	1	4	3	3	2	2	3	3	3	3	2	3	3	3	3	3	3	3	3	3	3	5	5	5	4	3	3	3	2	3	2	3
2	1	1	2	1	1	2	2	2	2	1	1	1	2	2	1	2	1	1	3	3	3	3	3	3	3	3	3	3	3	2	2	3	3	3	2	2	3	3	6	5	5	5	3	3	3	2	3	2	2
2	1	1	2	1	1	1	2	2	1	1	3	2	1	2	2	2	2	3	3	3	3	3	3	3	3	4	3	3	3	3	3	3	3	3	3	3	3	3	6	6	5	5	3	3	3	2	3	2	3
2	2	3	2	2	2	2	1	2	1	1	1	2	1	1	1	1	1	1	1	1	1	1	1	1	1	2	1	5	1	1	1	1	1	1	1	1	1	1	3	3	3	3	1	4	1	2	2	1	1
2	1	1	2	2	1	2	2	2	1	1	2	1	1	1	2	2	1	1	4	3	3	2	2	2	2	3	3	3	4	3	3	3	3	3	3	3	2	2	5	4	5	4	3	2	3	2	3	2	3
1	1	1	2	1	1	2	2	1	1	1	1	1	1	1	2	1	2	1	2	2	3	2	3	2	3	2	3	2	2	2	2	3	2	3	3	3	3	3	5	4	5	4	3	3	3	2	3	2	3
1	1	3	2	1	1	2	3	1	1	1	1	2	1	4	3	4	3	4	2	4	4	3	3	3	3	3	3	3	3	3	3	3	3	4	3	3	2	3	6	5	4	4	3	3	3	2	2	2	2
2	1	1	2	2	1	2	2	2	1	1	3	2	2	2	2	2	2	1	3	3	2	2	2	3	3	3	3	2	4	2	3	3	3	2	3	2	2	2	5	5	4	3	2	2	2	3	2	3	2
2	1	2	2	2	2	2	2	2	1	1	2	2	2	2	2	2	2	1	3	2	3	2	2	3	2	2	2	3	2	3	2	3	2	2	2	2	3	2	5	4	3	3	2	1	2	2	2	3	2
2	1	1	2	2	1	2	3	2	1	1	2	3	2	1	2	1	1	2	3	3	2	2	3	2	2	3	2	2	2	3	3	3	3	2	2	2	3	2	5	4	4	4	3	3	3	2	3	3	2
2	2	2	2	1	1	2	2	1	1	1	2	2	2	1	1	1	1	1	1	1	1	1	1	1	1	1	1	1	1	1	1	1	1	1	1	1	1	1	2	2	1	1	1	1	2	1	2	1	1
1	2	1	2	2	1	2	2	2	1	2	1	2	2	1	1	1	1	1	1	1	1	1	1	1	1	2	1	1	1	1	1	1	1	1	1	1	1	1	2	1	2	1	1	1	1	1	2	2	1
1	2	2	1	1	1	2	1	2	1	1	2	3	2	2	1	2	1	1	2	2	2	2	3	2	2	2	2	2	3	2	2	2	2	2	2	2	1	2	4	3	4	3	2	1	2	1	2	2	2
2	1	1	2	2	1	1	2	2	1	1	2	2	2	3	3	3	3	3	3	2	2	3	3	2	2	3	3	3	3	3	3	3	3	3	3	2	3	3	6	5	6	5	3	2	3	2	3	2	3
2	1	1	1	1	2	1	1	1	1	1	1	3	2	2	1	2	1	1	3	2	2	2	3	2	2	3	2	2	3	2	3	2	3	2	2	2	2	2	5	4	4	4	2	2	2	2	2	2	2
2	2	2	2	1	1	2	2	1	1	1	3	2	2	2	2	2	2	1	2	2	2	2	2	2	2	3	3	2	3	3	2	3	2	2	2	2	2	2	5	4	3	3	2	2	2	2	3	2	2
2	1	2	1	1	1	2	1	1	1	1	1	3	1	1	1	2	1	1	2	2	2	2	2	2	2	3	2	2	2	2	2	2	2	2	1	1	2	2	4	3	4	3	2	2	2	2	2	2	2
2	2	1	3	1	1	2	2	2	2	1	2	2	1	2	1	2	1	1	2	2	2	2	3	2	2	3	2	2	4	1	2	2	2	2	2	2	2	2	5	4	3	3	2	1	2	2	2	2	2
2	2	2	2	1	2	2	2	4	3	1	2	2	1	1	1	1	1	1	1	1	1	1	1	1	1	1	1	1	1	1	1	1	1	1	1	1	1	1	1	1	1	1	1	1	1	1	1	1	1
2	2	2	1	2	2	2	2	1	1	1	1	2	1	2	2	2	2	2	2	2	2	2	2	3	3	2	2	3	3	3	2	2	2	2	2	2	2	2	4	4	4	4	2	3	2	2	2	2	2
1	1	1	2	1	1	2	2	2	1	2	3	2	1	2	1	2	1	1	2	2	1	2	2	1	1	2	2	2	1	2	2	2	1	2	2	2	2	2	4	3	3	3	2	3	2	2	2	2	2
2	1	1	2	1	1	2	2	2	1	1	3	3	1	1	1	1	1	1	1	1	1	1	1	1	1	2	1	1	5	1	1	1	1	1	1	1	1	1	6	6	6	6	3	3	3	2	3	3	3
2	1	1	2	2	1	2	2	2	2	1	1	3	2	3	3	3	3	3	2	2	2	2	2	2	2	2	2	2	2	2	2	2	2	2	2	2	2	2	5	5	5	5	3	3	3	3	3	3	3
2	1	1	2	1	1	1	2	1	1	2	1	2	2	2	2	2	2	3	3	3	3	3	3	2	2	2	2	2	3	3	4	4	4	4	2	2	2	2	5	4	4	4	3	3	3	2	3	2	3
2	1	3	2	1	1	2	3	2	1	1	3	3	2	2	2	2	2	2	4	4	3	3	3	3	3	3	3	3	3	3	3	3	3	3	3	3	2	2	5	5	5	5	3	2	3	3	3	2	2
2	1	3	2	2	1	2	3	2	2	1	2	3	2	4	4	3	3	3	3	3	3	3	3	3	3	3	3	3	3	3	3	3	3	3	3	2	2	2	6	5	5	5	3	3	3	3	3	3	3
2	1	3	2	1	1	2	1	1	1	1	1	3	2	2	2	2	2	3	3	3	3	3	3	2	3	3	2	3	3	3	3	3	3	3	3	2	2	2	6	5	5	5	3	3	2	2	2	2	2
2	1	1	2	2	1	2	3	3	2	1	2	2	1	1	1	1	1	1	1	1	1	1	1	1	1	1	1	1	1	1	1	1	1	1	1	1	1	1	7	7	7	7	3	2	3	2	2	3	2
2	1	3	2	2	1	2	3	2	1	1	2	2	1	1	2	2	2	1	4	3	3	2	2	3	3	3	3	2	3	3	3	3	3	3	3	3	3	3	5	5	5	4	3	3	3	2	3	2	3
2	1	3	3	2	2	2	3	2	2	1	1	2	1	2	1	2	1	1	3	3	3	3	3	3	3	3	3	3	3	2	2	3	3	3	2	2	3	3	6	5	5	5	3	3	3	2	3	2	2
2	1	2	2	1	2	1	1	2	1	1	1	3	1	2	2	2	2	3	3	3	3	3	3	3	3	4	3	3	3	3	3	3	3	3	3	3	3	3	6	6	5	5	3	3	3	2	3	2	3
1	1	1	2	1	2	2	3	2	1	1	1	2	1	1	1	1	1	1	1	1	1	1	1	1	1	2	1	5	1	1	1	1	1	1	1	1	1	1	3	3	3	3	1	4	1	2	2	1	1
2	1	2	2	2	1	2	3	2	1	2	2	2	2	1	2	2	1	1	4	3	3	2	2	2	2	3	3	3	4	3	3	3	3	3	3	3	2	2	5	4	5	4	3	2	3	2	3	2	3
1	1	1	2	2	2	2	2	3	2	1	1	2	2	1	2	1	2	1	2	2	3	2	3	2	3	2	3	2	2	2	2	3	2	3	3	3	3	3	5	4	5	4	3	3	3	2	3	2	3
2	1	2	2	2	2	2	2	2	1	1	3	3	2	4	3	4	3	4	2	4	4	3	3	3	3	3	3	3	3	3	3	3	3	4	3	3	2	3	6	5	4	4	3	3	3	2	2	2	2
2	1	1	2	1	2	2	2	2	1	1	2	2	2	1	2	2	2	1	2	2	2	2	2	2	2	3	3	2	2	2	2	2	2	2	2	2	2	2	5	4	4	3	2	3	2	2	2	2	2
2	1	1	2	2	1	1	2	2	1	1	2	2	2	2	2	2	2	1	3	3	2	2	2	3	3	3	3	2	4	2	3	3	3	2	3	2	2	2	5	5	4	3	2	2	2	3	2	3	2
2	1	3	2	1	1	2	2	2	2	1	2	3	1	2	2	2	2	1	3	2	3	2	2	3	2	2	2	3	2	3	2	3	2	2	2	2	3	2	5	4	3	3	2	1	2	2	2	3	2
2	2	1	2	2	1	2	1	2	2	1	1	2	2	1	2	1	1	2	3	3	2	2	3	2	2	3	2	2	2	3	3	3	3	2	2	2	3	2	5	4	4	4	3	3	3	2	3	3	2
2	1	3	2	1	1	2	1	1	1	1	1	2	1	1	1	1	1	1	1	1	1	1	1	1	1	1	1	1	1	1	1	1	1	1	1	1	1	1	2	2	1	1	1	1	2	1	2	1	1
2	1	2	2	2	1	1	3	2	1	2	2	2	1	1	1	1	1	1	1	1	1	1	1	1	1	2	1	1	1	1	1	1	1	1	1	1	1	1	2	1	2	1	1	1	1	1	2	2	1
2	1	3	1	1	2	1	2	1	1	1	1	1	1	2	1	2	1	1	2	2	2	2	3	2	2	2	2	2	3	2	2	2	2	2	2	2	1	2	4	3	4	3	2	1	2	1	2	2	2
2	1	2	2	2	2	1	3	2	1	1	2	3	1	3	3	3	3	3	3	2	2	3	3	2	2	3	3	3	3	3	3	3	3	3	3	2	3	3	6	5	6	5	3	2	3	2	3	2	3
2	2	2	1	2	2	1	2	2	2	1	3	1	1	2	1	2	1	1	3	2	2	2	3	2	2	3	2	2	3	2	3	2	3	2	2	2	2	2	5	4	4	4	2	2	2	2	2	2	2
2	1	2	2	2	2	1	3	1	1	1	1	3	1	2	2	2	2	1	2	2	2	2	2	2	2	3	3	2	3	3	2	3	2	2	2	2	2	2	5	4	3	3	2	2	2	2	3	2	2
1	1	1	2	2	1	2	2	2	2	1	3	3	1	1	1	2	1	1	2	2	2	2	2	2	2	3	2	2	2	2	2	2	2	2	1	1	2	2	4	3	4	3	2	2	2	2	2	2	2
2	1	2	2	2	1	1	2	2	1	1	2	3	2	2	1	2	1	1	2	2	2	2	3	2	2	3	2	2	4	1	2	2	2	2	2	2	2	2	5	4	3	3	2	1	2	2	2	2	2
1	1	1	2	1	1	2	2	2	1	1	1	2	1	1	1	1	1	1	1	1	1	1	1	1	1	1	1	1	1	1	1	1	1	1	1	1	1	1	1	1	1	1	1	1	1	1	1	1	1
2	1	3	1	1	1	2	2	2	2	1	1	1	1	2	2	1	2	1	2	2	2	2	2	3	3	3	2	2	4	3	3	2	2	2	2	2	2	2	5	4	5	4	2	2	2	2	2	2	2
2	1	1	2	1	1	2	2	2	2	1	3	2	1	2	2	2	2	2	2	2	2	2	2	3	3	2	2	3	3	3	2	2	2	2	2	2	2	2	4	4	4	4	2	3	2	2	2	2	2
2	1	2	1	2	2	2	2	2	2	2	1	2	1	2	1	2	1	1	2	2	1	2	2	1	1	2	2	2	1	2	2	2	1	2	2	2	2	2	4	3	3	3	2	3	2	2	2	2	2
2	1	1	2	1	2	2	3	1	2	1	3	3	1	1	1	1	1	1	1	1	1	1	1	1	1	2	1	1	5	1	1	1	1	1	1	1	1	1	6	6	6	6	3	3	3	2	3	3	3
1	1	1	2	2	2	2	2	3	2	1	1	3	2	3	3	3	3	3	2	2	2	2	2	2	2	2	2	2	2	2	2	2	2	2	2	2	2	2	5	5	5	5	3	3	3	3	3	3	3
2	1	1	2	2	2	2	2	2	1	1	2	3	2	2	2	2	2	3	3	3	3	3	3	2	2	2	2	2	3	3	4	4	4	4	2	2	2	2	5	4	4	4	3	3	3	2	3	2	3
2	2	2	2	1	1	1	1	2	1	1	1	2	2	2	2	2	2	2	4	4	3	3	3	3	3	3	3	3	3	3	3	3	3	3	3	3	2	2	5	5	5	5	3	2	3	3	3	2	2
2	1	1	2	2	1	2	3	2	1	1	2	2	1	4	4	3	3	3	3	3	3	3	3	3	3	3	3	3	3	3	3	3	3	3	3	2	2	2	6	5	5	5	3	3	3	3	3	3	3
2	1	1	2	2	1	2	1	2	2	1	1	3	2	2	2	2	2	3	3	3	3	3	3	2	3	3	2	3	3	3	3	3	3	3	3	2	2	2	6	5	5	5	3	3	2	2	2	2	2
2	1	3	2	2	1	2	2	2	1	1	2	2	1	1	1	1	1	1	1	1	1	1	1	1	1	1	1	1	1	1	1	1	1	1	1	1	1	1	7	7	7	7	3	2	3	2	2	3	2
2	1	3	2	1	1	1	1	2	1	1	2	2	1	1	2	2	2	1	4	3	3	2	2	3	3	3	3	2	3	3	3	3	3	3	3	3	3	3	5	5	5	4	3	3	3	2	3	2	3
2	1	3	2	2	1	1	2	2	1	2	1	2	1	2	1	2	1	1	3	3	3	3	3	3	3	3	3	3	3	2	2	3	3	3	2	2	3	3	6	5	5	5	3	3	3	2	3	2	2
2	1	1	1	2	1	1	3	3	2	1	2	3	1	2	2	2	2	3	3	3	3	3	3	3	3	4	3	3	3	3	3	3	3	3	3	3	3	3	6	6	5	5	3	3	3	2	3	2	3
1	1	2	1	1	1	1	3	2	1	1	2	3	1	2	2	2	2	3	3	3	3	3	3	2	2	2	2	2	3	3	4	4	4	4	2	2	2	2	5	4	4	4	3	3	3	2	3	2	3
2	1	1	2	2	1	2	3	2	1	2	2	3	2	2	2	2	2	2	4	4	3	3	3	3	3	3	3	3	3	3	3	3	3	3	3	3	2	2	5	5	5	5	3	2	3	3	3	2	2
2	1	2	2	1	1	2	2	2	1	1	2	3	2	4	4	3	3	3	3	3	3	3	3	3	3	3	3	3	3	3	3	3	3	3	3	2	2	2	6	5	5	5	3	3	3	3	3	3	3
2	1	1	2	1	2	2	2	2	1	1	1	3	2	2	2	2	2	3	3	3	3	3	3	2	3	3	2	3	3	3	3	3	3	3	3	2	2	2	6	5	5	5	3	3	2	2	2	2	2
2	1	1	2	1	2	2	2	1	2	1	2	3	2	1	1	1	1	1	1	1	1	1	1	1	1	1	1	1	1	1	1	1	1	1	1	1	1	1	7	7	7	7	3	2	3	2	2	3	2
2	1	2	2	2	2	2	2	2	1	1	2	3	2	1	2	2	2	1	4	3	3	2	2	3	3	3	3	2	3	3	3	3	3	3	3	3	3	3	5	5	5	4	3	3	3	2	3	2	3
2	1	1	2	1	1	2	1	3	2	1	2	3	2	2	1	2	1	1	3	3	3	3	3	3	3	3	3	3	3	2	2	3	3	3	2	2	3	3	6	5	5	5	3	3	3	2	3	2	2
2	1	1	2	1	1	2	3	3	2	1	3	2	2	2	2	2	2	3	3	3	3	3	3	3	3	4	3	3	3	3	3	3	3	3	3	3	3	3	6	6	5	5	3	3	3	2	3	2	3
1	1	1	2	2	1	2	2	2	1	1	2	3	2	1	1	1	1	1	1	1	1	1	1	1	1	2	1	5	1	1	1	1	1	1	1	1	1	1	3	3	3	3	1	4	1	2	2	1	1
2	2	2	1	2	1	1	1	2	1	1	2	3	2	1	2	2	1	1	4	3	3	2	2	2	2	3	3	3	4	3	3	3	3	3	3	3	2	2	5	4	5	4	3	2	3	2	3	2	3
1	2	2	1	2	1	2	1	2	1	1	2	2	2	1	2	1	2	1	2	2	3	2	3	2	3	2	3	2	2	2	2	3	2	3	3	3	3	3	5	4	5	4	3	3	3	2	3	2	3
2	2	2	2	1	1	2	3	1	1	1	1	3	2	4	3	4	3	4	2	4	4	3	3	3	3	3	3	3	3	3	3	3	3	4	3	3	2	3	6	5	4	4	3	3	3	2	2	2	2
2	2	1	2	1	1	2	2	1	2	2	1	2	2	2	2	2	2	1	3	3	2	2	2	3	3	3	3	2	4	2	3	3	3	2	3	2	2	2	5	5	4	3	2	2	2	3	2	3	2
2	1	1	2	2	2	2	2	2	1	1	2	2	2	2	2	2	2	1	3	2	3	2	2	3	2	2	2	3	2	3	2	3	2	2	2	2	3	2	5	4	3	3	2	1	2	2	2	3	2
2	1	1	2	1	2	2	2	2	1	1	1	2	2	1	2	1	1	2	3	3	2	2	3	2	2	3	2	2	2	3	3	3	3	2	2	2	3	2	5	4	4	4	3	3	3	2	3	3	2
2	1	3	1	2	1	1	1	2	2	1	2	1	2	1	1	1	1	1	1	1	1	1	1	1	1	1	1	1	1	1	1	1	1	1	1	1	1	1	2	2	1	1	1	1	2	1	2	1	1
2	1	1	2	1	1	2	1	1	2	1	2	2	1	1	1	1	1	1	1	1	1	1	1	1	1	2	1	1	1	1	1	1	1	1	1	1	1	1	2	1	2	1	1	1	1	1	2	2	1
2	1	3	2	2	1	2	1	2	1	1	1	2	1	2	1	2	1	1	2	2	2	2	3	2	2	2	2	2	3	2	2	2	2	2	2	2	1	2	4	3	4	3	2	1	2	1	2	2	2
2	1	1	2	1	1	2	3	2	1	1	2	3	1	2	2	2	2	1	3	3	2	2	2	3	3	3	3	2	4	2	3	3	3	2	3	2	2	2	5	5	4	3	2	2	2	3	2	3	2
1	1	1	1	2	1	1	1	2	1	1	1	2	1	2	2	2	2	1	3	2	3	2	2	3	2	2	2	3	2	3	2	3	2	2	2	2	3	2	5	4	3	3	2	1	2	2	2	3	2
2	1	1	2	2	1	2	3	1	2	1	2	2	2	1	2	1	1	2	3	3	2	2	3	2	2	3	2	2	2	3	3	3	3	2	2	2	3	2	5	4	4	4	3	3	3	2	3	3	2
2	1	1	1	2	1	2	1	2	1	1	2	2	1	1	1	1	1	1	1	1	1	1	1	1	1	1	1	1	1	1	1	1	1	1	1	1	1	1	2	2	1	1	1	1	2	1	2	1	1
2	1	2	2	1	1	2	3	1	2	1	1	3	2	1	1	1	1	1	1	1	1	1	1	1	1	2	1	1	1	1	1	1	1	1	1	1	1	1	2	1	2	1	1	1	1	1	2	2	1
2	2	3	2	2	1	1	1	3	2	1	2	2	1	2	1	2	1	1	2	2	2	2	3	2	2	2	2	2	3	2	2	2	2	2	2	2	1	2	4	3	4	3	2	1	2	1	2	2	2
2	2	1	2	2	1	2	1	2	1	1	2	2	1	3	3	3	3	3	3	2	2	3	3	2	2	3	3	3	3	3	3	3	3	3	3	2	3	3	6	5	6	5	3	2	3	2	3	2	3
2	2	1	2	2	2	2	2	1	2	1	2	2	2	2	1	2	1	1	3	2	2	2	3	2	2	3	2	2	3	2	3	2	3	2	2	2	2	2	5	4	4	4	2	2	2	2	2	2	2
2	2	1	2	2	2	2	3	2	1	2	1	2	2	2	2	2	2	1	2	2	2	2	2	2	2	3	3	2	3	3	2	3	2	2	2	2	2	2	5	4	3	3	2	2	2	2	3	2	2
2	1	2	2	1	1	2	2	2	1	1	3	1	2	1	1	2	1	1	2	2	2	2	2	2	2	3	2	2	2	2	2	2	2	2	1	1	2	2	4	3	4	3	2	2	2	2	2	2	2
2	1	1	2	2	1	2	2	2	2	1	2	2	2	2	1	2	1	1	2	2	2	2	3	2	2	3	2	2	4	1	2	2	2	2	2	2	2	2	5	4	3	3	2	1	2	2	2	2	2
1	1	2	1	2	1	2	2	1	2	1	1	1	2	1	1	1	1	1	1	1	1	1	1	1	1	1	1	1	1	1	1	1	1	1	1	1	1	1	1	1	1	1	1	1	1	1	1	1	1
1	1	1	1	1	1	2	2	2	1	1	3	3	2	2	2	1	2	1	2	2	2	2	2	3	3	3	2	2	4	3	3	2	2	2	2	2	2	2	5	4	5	4	2	2	2	2	2	2	2
2	1	2	1	2	1	2	3	3	2	1	1	2	2	2	2	2	2	3	3	3	3	3	3	2	2	2	2	2	3	3	4	4	4	4	2	2	2	2	5	4	4	4	3	3	3	2	3	2	3
2	1	1	2	2	1	2	2	2	2	1	2	3	2	2	2	2	2	2	4	4	3	3	3	3	3	3	3	3	3	3	3	3	3	3	3	3	2	2	5	5	5	5	3	2	3	3	3	2	2
2	1	2	2	1	1	2	1	2	1	1	3	2	2	4	4	3	3	3	3	3	3	3	3	3	3	3	3	3	3	3	3	3	3	3	3	2	2	2	6	5	5	5	3	3	3	3	3	3	3
1	1	2	2	1	1	2	2	2	2	1	1	2	2	2	2	2	2	3	3	3	3	3	3	2	3	3	2	3	3	3	3	3	3	3	3	2	2	2	6	5	5	5	3	3	2	2	2	2	2
2	1	1	2	2	1	2	1	2	2	1	2	3	2	1	1	1	1	1	1	1	1	1	1	1	1	1	1	1	1	1	1	1	1	1	1	1	1	1	7	7	7	7	3	2	3	2	2	3	2
2	1	1	1	1	1	2	3	1	2	1	2	1	1	1	2	2	2	1	4	3	3	2	2	3	3	3	3	2	3	3	3	3	3	3	3	3	3	3	5	5	5	4	3	3	3	2	3	2	3
2	1	3	1	1	1	1	2	1	2	1	3	2	1	2	1	2	1	1	3	3	3	3	3	3	3	3	3	3	3	2	2	3	3	3	2	2	3	3	6	5	5	5	3	3	3	2	3	2	2
1	1	2	2	2	1	2	1	1	2	1	1	2	1	2	2	2	2	3	3	3	3	3	3	3	3	4	3	3	3	3	3	3	3	3	3	3	3	3	6	6	5	5	3	3	3	2	3	2	3
2	1	1	2	1	1	2	1	2	1	1	3	1	1	1	1	1	1	1	1	1	1	1	1	1	1	2	1	5	1	1	1	1	1	1	1	1	1	1	3	3	3	3	1	4	1	2	2	1	1
2	2	1	2	2	1	2	3	1	2	1	2	2	2	1	2	2	1	1	4	3	3	2	2	2	2	3	3	3	4	3	3	3	3	3	3	3	2	2	5	4	5	4	3	2	3	2	3	2	3
2	1	1	2	1	1	2	2	2	1	1	2	1	1	1	2	1	2	1	2	2	3	2	3	2	3	2	3	2	2	2	2	3	2	3	3	3	3	3	5	4	5	4	3	3	3	2	3	2	3
2	2	2	2	1	2	2	2	2	1	1	3	2	1	4	3	4	3	4	2	4	4	3	3	3	3	3	3	3	3	3	3	3	3	4	3	3	2	3	6	5	4	4	3	3	3	2	2	2	2
2	1	3	2	2	2	2	2	2	2	1	1	3	1	2	2	2	2	1	3	3	2	2	2	3	3	3	3	2	4	2	3	3	3	2	3	2	2	2	5	5	4	3	2	2	2	3	2	3	2
2	1	1	1	2	2	1	2	1	2	1	2	3	2	2	2	2	2	1	3	2	3	2	2	3	2	2	2	3	2	3	2	3	2	2	2	2	3	2	5	4	3	3	2	1	2	2	2	3	2
2	2	2	1	2	2	2	2	3	2	1	1	2	2	1	2	1	1	2	3	3	2	2	3	2	2	3	2	2	2	3	3	3	3	2	2	2	3	2	5	4	4	4	3	3	3	2	3	3	2
2	2	2	2	1	2	2	3	2	1	1	3	1	2	1	1	1	1	1	1	1	1	1	1	1	1	1	1	1	1	1	1	1	1	1	1	1	1	1	2	2	1	1	1	1	2	1	2	1	1
2	2	1	3	1	1	1	2	2	1	1	2	2	2	1	1	1	1	1	1	1	1	1	1	1	1	2	1	1	1	1	1	1	1	1	1	1	1	1	2	1	2	1	1	1	1	1	2	2	1
2	1	1	2	1	1	2	2	2	1	1	1	2	2	2	1	2	1	1	2	2	2	2	3	2	2	2	2	2	3	2	2	2	2	2	2	2	1	2	4	3	4	3	2	1	2	1	2	2	2
1	3	3	1	1	1	2	2	3	2	1	1	1	2	1	1	1	1	1	1	1	1	1	1	1	1	1	1	1	1	1	1	1	1	1	1	1	1	1	2	2	1	1	1	1	2	1	2	1	1
2	1	1	2	1	1	2	1	3	2	2	3	2	2	1	1	1	1	1	1	1	1	1	1	1	1	2	1	1	1	1	1	1	1	1	1	1	1	1	2	1	2	1	1	1	1	1	2	2	1
2	1	2	1	2	1	2	1	2	2	1	1	2	2	2	1	2	1	1	2	2	2	2	3	2	2	2	2	2	3	2	2	2	2	2	2	2	1	2	4	3	4	3	2	1	2	1	2	2	2
2	1	1	2	1	2	2	3	2	2	1	3	3	2	3	3	3	3	3	3	2	2	3	3	2	2	3	3	3	3	3	3	3	3	3	3	2	3	3	6	5	6	5	3	2	3	2	3	2	3
2	1	1	2	2	2	2	1	2	2	1	1	3	1	2	1	2	1	1	3	2	2	2	3	2	2	3	2	2	3	2	3	2	3	2	2	2	2	2	5	4	4	4	2	2	2	2	2	2	2
2	1	1	2	2	2	2	2	2	1	1	2	2	1	2	2	2	2	1	2	2	2	2	2	2	2	3	3	2	3	3	2	3	2	2	2	2	2	2	5	4	3	3	2	2	2	2	3	2	2
2	1	2	2	1	1	2	3	2	1	1	1	2	1	1	1	2	1	1	2	2	2	2	2	2	2	3	2	2	2	2	2	2	2	2	1	1	2	2	4	3	4	3	2	2	2	2	2	2	2
2	1	1	2	2	1	2	1	2	1	1	2	2	1	2	1	2	1	1	2	2	2	2	3	2	2	3	2	2	4	1	2	2	2	2	2	2	2	2	5	4	3	3	2	1	2	2	2	2	2
2	1	1	2	2	1	2	2	1	2	1	1	3	2	1	1	1	1	1	1	1	1	1	1	1	1	1	1	1	1	1	1	1	1	1	1	1	1	1	1	1	1	1	1	1	1	1	1	1	1
2	1	3	2	2	1	2	2	2	1	1	2	2	1	2	2	2	2	3	3	3	3	3	3	2	2	2	2	2	3	3	4	4	4	4	2	2	2	2	5	4	4	4	3	3	3	2	3	2	3
2	1	3	2	1	1	2	2	2	1	1	2	2	1	2	2	2	2	2	4	4	3	3	3	3	3	3	3	3	3	3	3	3	3	3	3	3	2	2	5	5	5	5	3	2	3	3	3	2	2
2	1	3	2	2	1	2	1	2	1	2	1	2	1	4	4	3	3	3	3	3	3	3	3	3	3	3	3	3	3	3	3	3	3	3	3	2	2	2	6	5	5	5	3	3	3	3	3	3	3
2	1	1	1	2	1	1	3	2	2	1	2	3	2	2	2	2	2	3	3	3	3	3	3	2	3	3	2	3	3	3	3	3	3	3	3	2	2	2	6	5	5	5	3	3	2	2	2	2	2
1	1	2	1	1	1	2	3	2	1	1	2	2	2	1	1	1	1	1	1	1	1	1	1	1	1	1	1	1	1	1	1	1	1	1	1	1	1	1	7	7	7	7	3	2	3	2	2	3	2
2	1	1	2	2	1	2	3	2	1	1	2	2	2	1	2	2	2	1	4	3	3	2	2	3	3	3	3	2	3	3	3	3	3	3	3	3	3	3	5	5	5	4	3	3	3	2	3	2	3
2	1	2	3	1	1	2	1	2	1	2	2	3	2	2	1	2	1	1	3	3	3	3	3	3	3	3	3	3	3	2	2	3	3	3	2	2	3	3	6	5	5	5	3	3	3	2	3	2	2
2	1	1	1	1	1	2	2	2	1	1	1	3	2	2	2	2	2	3	3	3	3	3	3	3	3	4	3	3	3	3	3	3	3	3	3	3	3	3	6	6	5	5	3	3	3	2	3	2	3
1	1	1	2	1	1	2	2	1	2	1	2	3	2	1	1	1	1	1	1	1	1	1	1	1	1	2	1	5	1	1	1	1	1	1	1	1	1	1	3	3	3	3	1	4	1	2	2	1	1
2	1	2	2	2	1	2	2	2	1	1	2	3	2	1	2	2	1	1	4	3	3	2	2	2	2	3	3	3	4	3	3	3	3	3	3	3	2	2	5	4	5	4	3	2	3	2	3	2	3
2	2	1	1	1	1	2	2	2	2	1	2	3	2	1	2	1	2	1	2	2	3	2	3	2	3	2	3	2	2	2	2	3	2	3	3	3	3	3	5	4	5	4	3	3	3	2	3	2	3
2	1	1	2	1	2	2	2	3	2	1	3	2	2	4	3	4	3	4	2	4	4	3	3	3	3	3	3	3	3	3	3	3	3	4	3	3	2	3	6	5	4	4	3	3	3	2	2	2	2
1	1	1	2	2	2	1	2	2	1	1	2	1	1	2	2	2	2	1	3	3	2	2	2	3	3	3	3	2	4	2	3	3	3	2	3	2	2	2	5	5	4	3	2	2	2	3	2	3	2
2	2	2	2	2	2	2	1	1	1	1	2	1	1	2	2	2	2	1	3	2	3	2	2	3	2	2	2	3	2	3	2	3	2	2	2	2	3	2	5	4	3	3	2	1	2	2	2	3	2
2	2	2	2	2	1	2	1	2	1	1	2	2	1	1	2	1	1	2	3	3	2	2	3	2	2	3	2	2	2	3	3	3	3	2	2	2	3	2	5	4	4	4	3	3	3	2	3	3	2
2	1	2	1	1	1	2	3	2	1	1	1	1	1	1	1	1	1	1	1	1	1	1	1	1	1	1	1	1	1	1	1	1	1	1	1	1	1	1	2	2	1	1	1	1	2	1	2	1	1
2	1	1	2	1	1	2	2	1	2	1	1	2	1	1	1	1	1	1	1	1	1	1	1	1	1	2	1	1	1	1	1	1	1	1	1	1	1	1	2	1	2	1	1	1	1	1	2	2	1
2	1	1	2	2	1	2	2	2	1	1	2	2	1	2	1	2	1	1	2	2	2	2	3	2	2	2	2	2	3	2	2	2	2	2	2	2	1	2	4	3	4	3	2	1	2	1	2	2	2
2	1	1	2	1	1	2	2	1	1	1	1	2	2	2	2	2	2	1	3	3	2	2	2	3	3	3	3	2	4	2	3	3	3	2	3	2	2	2	5	5	4	3	2	2	2	3	2	3	2
2	1	3	2	2	1	2	1	1	2	1	2	3	2	2	2	2	2	1	3	2	3	2	2	3	2	2	2	3	2	3	2	3	2	2	2	2	3	2	5	4	3	3	2	1	2	2	2	3	2
2	1	1	2	1	1	2	2	1	2	1	2	3	2	1	2	1	1	2	3	3	2	2	3	2	2	3	2	2	2	3	3	3	3	2	2	2	3	2	5	4	4	4	3	3	3	2	3	3	2
2	1	3	2	2	1	2	2	2	1	1	1	2	2	1	1	1	1	1	1	1	1	1	1	1	1	1	1	1	1	1	1	1	1	1	1	1	1	1	2	2	1	1	1	1	2	1	2	1	1
2	1	1	2	1	1	2	3	2	1	1	2	2	2	1	1	1	1	1	1	1	1	1	1	1	1	2	1	1	1	1	1	1	1	1	1	1	1	1	2	1	2	1	1	1	1	1	2	2	1
2	1	1	2	2	1	2	2	2	1	1	1	1	2	2	1	2	1	1	2	2	2	2	3	2	2	2	2	2	3	2	2	2	2	2	2	2	1	2	4	3	4	3	2	1	2	1	2	2	2
1	1	1	2	2	2	2	3	1	2	1	2	2	2	3	3	3	3	3	3	2	2	3	3	2	2	3	3	3	3	3	3	3	3	3	3	2	3	3	6	5	6	5	3	2	3	2	3	2	3
1	2	1	1	2	2	2	1	2	1	1	2	1	1	2	1	2	1	1	3	2	2	2	3	2	2	3	2	2	3	2	3	2	3	2	2	2	2	2	5	4	4	4	2	2	2	2	2	2	2
2	1	2	2	1	1	2	2	1	2	1	1	3	1	2	2	2	2	1	2	2	2	2	2	2	2	3	3	2	3	3	2	3	2	2	2	2	2	2	5	4	3	3	2	2	2	2	3	2	2
2	2	3	2	2	2	2	2	2	2	1	2	2	1	1	1	2	1	1	2	2	2	2	2	2	2	3	2	2	2	2	2	2	2	2	1	1	2	2	4	3	4	3	2	2	2	2	2	2	2
2	2	1	2	2	1	2	2	2	1	1	2	3	1	2	1	2	1	1	2	2	2	2	3	2	2	3	2	2	4	1	2	2	2	2	2	2	2	2	5	4	3	3	2	1	2	2	2	2	2
2	2	1	2	2	1	2	2	2	2	1	2	2	1	1	1	1	1	1	1	1	1	1	1	1	1	1	1	1	1	1	1	1	1	1	1	1	1	1	1	1	1	1	1	1	1	1	1	1	1
2	1	1	2	2	1	1	3	2	1	1	1	2	1	2	2	1	2	1	2	2	2	2	2	3	3	3	2	2	4	3	3	2	2	2	2	2	2	2	5	4	5	4	2	2	2	2	2	2	2
2	1	2	2	1	1	1	1	2	1	2	2	3	1	2	2	2	2	2	4	2	2	2	2	2	2	2	2	2	2	3	3	3	3	3	3	2	2	2	5	4	4	4	3	3	2	2	2	2	2
2	1	1	2	2	1	2	3	3	2	1	2	2	1	2	2	2	2	3	3	3	3	3	3	2	2	2	2	2	3	3	4	4	4	4	2	2	2	2	5	4	4	4	3	3	3	2	3	2	3
2	1	2	1	2	1	2	1	2	2	1	1	3	1	2	2	2	2	2	4	4	3	3	3	3	3	3	3	3	3	3	3	3	3	3	3	3	2	2	5	5	5	5	3	2	3	3	3	2	2
1	1	1	1	1	1	2	2	2	1	1	3	3	2	4	4	3	3	3	3	3	3	3	3	3	3	3	3	3	3	3	3	3	3	3	3	2	2	2	6	5	5	5	3	3	3	3	3	3	3
2	1	1	2	1	1	2	1	1	2	1	1	2	2	2	2	2	2	3	3	3	3	3	3	2	3	3	2	3	3	3	3	3	3	3	3	2	2	2	6	5	5	5	3	3	2	2	2	2	2
1	1	3	1	2	1	2	2	2	1	1	2	1	2	1	1	1	1	1	1	1	1	1	1	1	1	1	1	1	1	1	1	1	1	1	1	1	1	1	7	7	7	7	3	2	3	2	2	3	2
1	1	1	2	2	1	2	2	2	1	1	2	2	1	1	2	2	2	1	4	3	3	2	2	3	3	3	3	2	3	3	3	3	3	3	3	3	3	3	5	5	5	4	3	3	3	2	3	2	3
1	1	2	2	2	1	2	3	2	2	1	2	2	1	2	1	2	1	1	3	3	3	3	3	3	3	3	3	3	3	2	2	3	3	3	2	2	3	3	6	5	5	5	3	3	3	2	3	2	2
1	1	3	2	1	1	1	3	2	1	2	2	2	1	2	2	2	2	3	3	3	3	3	3	3	3	4	3	3	3	3	3	3	3	3	3	3	3	3	6	6	5	5	3	3	3	2	3	2	3
1	1	1	2	2	2	1	1	2	1	1	2	2	1	1	1	1	1	1	1	1	1	1	1	1	1	2	1	5	1	1	1	1	1	1	1	1	1	1	3	3	3	3	1	4	1	2	2	1	1
2	1	2	2	2	2	1	2	4	2	1	2	3	1	1	2	2	1	1	4	3	3	2	2	2	2	3	3	3	4	3	3	3	3	3	3	3	2	2	5	4	5	4	3	2	3	2	3	2	3
2	1	2	2	2	1	2	3	2	1	1	3	2	2	1	2	1	2	1	2	2	3	2	3	2	3	2	3	2	2	2	2	3	2	3	3	3	3	3	5	4	5	4	3	3	3	2	3	2	3
2	1	1	3	1	2	1	2	1	2	1	1	1	2	4	3	4	3	4	2	4	4	3	3	3	3	3	3	3	3	3	3	3	3	4	3	3	2	3	6	5	4	4	3	3	3	2	2	2	2
2	1	1	2	2	2	2	2	2	1	1	2	1	2	2	2	2	2	1	3	3	2	2	2	3	3	3	3	2	4	2	3	3	3	2	3	2	2	2	5	5	4	3	2	2	2	3	2	3	2
2	2	3	3	2	1	2	3	2	1	1	2	2	1	2	2	2	2	1	3	2	3	2	2	3	2	2	2	3	2	3	2	3	2	2	2	2	3	2	5	4	3	3	2	1	2	2	2	3	2
2	1	1	2	2	1	2	2	2	1	1	2	2	2	1	2	1	1	2	3	3	2	2	3	2	2	3	2	2	2	3	3	3	3	2	2	2	3	2	5	4	4	4	3	3	3	2	3	3	2
2	1	2	2	2	1	2	2	2	1	1	1	2	1	1	1	1	1	1	1	1	1	1	1	1	1	1	1	1	1	1	1	1	1	1	1	1	1	1	2	2	1	1	1	1	2	1	2	1	1
2	1	1	2	2	1	2	3	2	1	1	2	2	2	1	1	1	1	1	1	1	1	1	1	1	1	2	1	1	1	1	1	1	1	1	1	1	1	1	2	1	2	1	1	1	1	1	2	2	1
2	3	2	2	1	1	2	3	2	2	1	2	3	2	2	1	2	1	1	2	2	2	2	3	2	2	2	2	2	3	2	2	2	2	2	2	2	1	2	4	3	4	3	2	1	2	1	2	2	2
2	2	2	2	1	1	2	2	2	2	1	2	2	2	3	3	3	3	3	3	2	2	3	3	2	2	3	3	3	3	3	3	3	3	3	3	2	3	3	6	5	6	5	3	2	3	2	3	2	3
2	2	1	2	1	1	2	1	2	1	2	2	3	2	2	1	2	1	1	3	2	2	2	3	2	2	3	2	2	3	2	3	2	3	2	2	2	2	2	5	4	4	4	2	2	2	2	2	2	2
2	1	1	2	1	1	2	2	2	1	1	3	3	2	2	2	2	2	1	2	2	2	2	2	2	2	3	3	2	3	3	2	3	2	2	2	2	2	2	5	4	3	3	2	2	2	2	3	2	2
2	1	2	2	2	1	2	2	2	2	1	2	3	2	1	1	2	1	1	2	2	2	2	2	2	2	3	2	2	2	2	2	2	2	2	1	1	2	2	4	3	4	3	2	2	2	2	2	2	2
1	1	2	2	2	1	1	2	1	2	1	2	2	2	2	1	2	1	1	2	2	2	2	3	2	2	3	2	2	4	1	2	2	2	2	2	2	2	2	5	4	3	3	2	1	2	2	2	2	2
1	2	2	2	1	1	2	2	2	1	1	2	2	2	1	1	1	1	1	1	1	1	1	1	1	1	1	1	1	1	1	1	1	1	1	1	1	1	1	1	1	1	1	1	1	1	1	1	1	1
1	1	1	3	2	1	2	2	1	2	1	2	3	1	2	2	1	2	1	2	2	2	2	2	3	3	3	2	2	4	3	3	2	2	2	2	2	2	2	5	4	5	4	2	2	2	2	2	2	2
2	1	2	2	2	2	2	2	2	2	1	2	2	1	2	2	2	2	2	4	2	2	2	2	2	2	2	2	2	2	3	3	3	3	3	3	2	2	2	5	4	4	4	3	3	2	2	2	2	2
2	2	2	2	1	1	2	2	2	2	1	2	2	1	2	2	2	2	2	2	2	2	2	2	2	2	3	2	4	2	2	2	2	2	2	2	1	2	2	5	4	3	3	2	2	2	2	2	2	2
2	2	2	2	2	1	2	2	2	1	1	2	2	1	2	2	2	2	3	3	3	3	3	3	2	2	2	2	2	3	3	4	4	4	4	2	2	2	2	5	4	4	4	3	3	3	2	3	2	3
2	1	1	2	2	1	2	2	2	1	2	3	3	1	2	2	2	2	2	4	4	3	3	3	3	3	3	3	3	3	3	3	3	3	3	3	3	2	2	5	5	5	5	3	2	3	3	3	2	2
1	3	2	2	2	1	2	2	3	2	1	2	1	1	4	4	3	3	3	3	3	3	3	3	3	3	3	3	3	3	3	3	3	3	3	3	2	2	2	6	5	5	5	3	3	3	3	3	3	3
1	1	2	2	2	1	2	2	2	1	1	2	1	2	2	2	2	2	3	3	3	3	3	3	2	3	3	2	3	3	3	3	3	3	3	3	2	2	2	6	5	5	5	3	3	2	2	2	2	2
2	2	1	2	2	1	1	1	2	1	1	2	2	2	1	1	1	1	1	1	1	1	1	1	1	1	1	1	1	1	1	1	1	1	1	1	1	1	1	7	7	7	7	3	2	3	2	2	3	2
2	1	2	2	2	1	1	2	2	1	1	2	2	2	1	2	2	2	1	4	3	3	2	2	3	3	3	3	2	3	3	3	3	3	3	3	3	3	3	5	5	5	4	3	3	3	2	3	2	3
2	1	1	2	1	1	2	2	4	2	1	2	2	2	2	1	2	1	1	3	3	3	3	3	3	3	3	3	3	3	2	2	3	3	3	2	2	3	3	6	5	5	5	3	3	3	2	3	2	2
2	1	2	2	1	1	1	1	1	2	1	2	3	2	2	2	2	2	3	3	3	3	3	3	3	3	4	3	3	3	3	3	3	3	3	3	3	3	3	6	6	5	5	3	3	3	2	3	2	3
2	1	2	2	1	1	2	2	2	1	1	2	2	2	1	1	1	1	1	1	1	1	1	1	1	1	2	1	5	1	1	1	1	1	1	1	1	1	1	3	3	3	3	1	4	1	2	2	1	1
2	1	1	1	2	1	2	1	2	2	1	2	2	2	1	2	2	1	1	4	3	3	2	2	2	2	3	3	3	4	3	3	3	3	3	3	3	2	2	5	4	5	4	3	2	3	2	3	2	3
1	1	2	2	1	2	2	2	2	2	1	2	2	1	1	2	1	2	1	2	2	3	2	3	2	3	2	3	2	2	2	2	3	2	3	3	3	3	3	5	4	5	4	3	3	3	2	3	2	3
2	1	1	3	2	2	2	2	2	1	2	2	2	1	5	5	5	5	5	5	4	5	5	5	5	5	4	5	5	5	5	5	5	5	4	2	2	1	1	1	2	6	6	4	1	4	4	4	4	4
2	1	2	2	2	2	2	1	2	1	1	2	3	1	2	2	3	3	3	4	5	5	4	5	4	4	5	5	4	4	3	4	4	4	2	3	2	4	2	4	2	2	2	3	2	3	2	4	4	3
2	1	1	2	1	1	2	2	1	2	1	2	2	1	3	3	3	3	3	3	3	3	3	3	3	3	3	3	3	3	3	3	3	3	3	3	3	3	3	4	4	4	4	3	2	3	3	3	3	3
2	1	2	1	2	1	2	3	2	1	1	1	2	1	2	3	2	3	3	3	4	4	4	4	4	2	4	3	5	5	2	4	4	4	2	3	2	4	4	6	5	5	6	2	3	3	3	3	4	3
2	1	2	2	1	1	2	2	1	2	1	2	3	1	2	2	2	2	2	3	3	2	2	2	2	2	4	2	2	2	2	2	2	2	2	2	2	2	2	5	5	5	4	1	4	1	2	2	2	1
1	1	1	1	1	1	2	2	2	2	1	2	3	1	3	2	3	3	3	3	3	4	3	5	5	5	5	5	5	1	4	2	5	2	5	4	4	3	3	5	4	4	5	3	3	4	3	4	4	4
2	1	1	2	2	1	2	2	2	2	1	2	3	1	2	4	4	4	3	2	2	2	2	3	3	2	3	2	3	4	3	4	4	4	4	3	3	4	3	4	5	5	5	2	4	3	3	3	3	2
2	1	2	2	1	1	1	2	1	2	1	2	2	2	3	4	3	4	4	4	4	3	3	4	3	2	2	4	3	3	4	2	4	4	4	4	4	4	4	2	2	4	4	2	4	4	4	4	4	2
2	1	2	2	2	2	1	2	2	2	1	1	2	2	3	3	3	3	3	3	3	3	3	3	3	3	3	3	3	3	3	3	2	3	2	3	3	3	3	4	4	4	5	1	2	3	3	3	3	3
1	1	2	2	1	2	1	2	2	1	1	2	3	2	3	2	3	3	2	3	3	3	3	4	3	3	3	3	3	3	3	2	3	3	3	3	3	3	3	4	4	4	4	2	2	2	3	3	3	2
2	1	1	2	2	1	2	2	2	2	1	1	2	2	3	3	2	3	2	4	4	4	4	4	4	4	5	5	5	4	4	4	4	2	4	4	2	4	2	4	4	4	6	1	1	1	3	2	2	2
2	1	1	2	2	1	2	2	2	1	1	3	2	2	4	3	3	4	4	4	3	3	2	3	3	3	3	3	4	4	3	3	4	4	4	3	3	4	4	5	4	5	4	2	4	2	3	3	3	2
2	1	2	2	1	1	2	2	1	2	1	1	2	2	3	3	3	3	3	3	3	3	4	4	4	3	3	3	4	3	3	4	3	3	4	3	3	3	3	4	4	5	4	2	2	2	3	3	3	3
2	1	2	2	2	1	2	3	2	1	1	1	2	2	2	2	2	2	2	3	4	4	4	4	3	3	4	3	4	4	3	4	4	3	4	2	3	4	4	3	5	3	5	3	2	2	3	3	3	2
2	2	1	2	2	1	2	2	2	1	1	2	2	2	3	3	3	3	3	3	4	4	3	4	4	2	3	3	3	4	3	4	4	4	3	3	3	3	3	3	4	3	4	2	2	3	3	3	3	2
1	1	2	2	2	1	2	2	3	2	1	2	2	1	3	3	3	3	3	3	3	3	3	3	3	3	3	3	2	3	3	3	3	3	3	3	3	3	3	3	3	3	3	2	3	2	2	2	2	2
1	1	1	2	1	2	2	2	2	1	2	2	2	1	4	3	3	3	4	3	2	3	3	3	3	3	5	5	5	4	4	2	3	3	3	3	3	2	4	4	5	5	4	2	2	3	3	3	3	3
1	1	2	2	2	1	1	2	2	1	1	2	2	1	5	5	5	5	5	5	4	5	5	5	5	5	4	5	5	5	5	5	5	5	4	2	2	1	1	1	2	6	6	4	1	4	4	4	4	4
2	1	1	2	2	1	2	2	4	3	1	2	2	1	2	2	3	3	3	4	5	5	4	5	4	4	5	5	4	4	3	4	4	4	2	3	2	4	2	4	2	2	2	3	2	3	2	4	4	3
2	1	2	2	2	1	1	2	2	1	1	1	2	1	3	3	3	3	3	3	3	3	3	3	3	3	3	3	3	3	3	3	3	3	3	3	3	3	3	4	4	4	4	3	2	3	3	3	3	3
2	1	1	3	1	1	2	2	1	2	1	2	1	1	2	3	2	3	3	3	4	4	4	4	4	2	4	3	5	5	2	4	4	4	2	3	2	4	4	6	5	5	6	2	3	3	3	3	4	3
1	1	2	2	2	1	1	2	2	1	1	2	2	2	2	2	2	2	2	3	3	2	2	2	2	2	4	2	2	2	2	2	2	2	2	2	2	2	2	5	5	5	4	1	4	1	2	2	2	1
2	1	1	2	2	2	1	2	2	1	1	3	3	2	3	2	3	3	3	3	3	4	3	5	5	5	5	5	5	1	4	2	5	2	5	4	4	3	3	5	4	4	5	3	3	4	3	4	4	4
2	1	2	2	2	2	2	1	2	1	1	2	2	2	2	4	4	4	3	2	2	2	2	3	3	2	3	2	3	4	3	4	4	4	4	3	3	4	3	4	5	5	5	2	4	3	3	3	3	2
2	1	1	1	2	1	2	2	2	1	1	2	3	2	3	4	3	4	4	4	4	3	3	4	3	2	2	4	3	3	4	2	4	4	4	4	4	4	4	2	2	4	4	2	4	4	4	4	4	2
2	1	2	1	2	2	2	1	2	1	1	1	3	2	3	3	3	3	3	3	3	3	3	3	3	3	3	3	3	3	3	3	2	3	2	3	3	3	3	4	4	4	5	1	2	3	3	3	3	3
2	1	2	1	1	2	2	2	2	2	1	2	2	2	3	2	3	3	2	3	3	3	3	4	3	3	3	3	3	3	3	2	3	3	3	3	3	3	3	4	4	4	4	2	2	2	3	3	3	2
2	1	2	3	2	2	2	1	2	2	1	2	2	2	3	3	2	3	2	4	4	4	4	4	4	4	5	5	5	4	4	4	4	2	4	4	2	4	2	4	4	4	6	1	1	1	3	2	2	2
2	1	1	1	1	1	2	2	2	1	1	3	2	2	4	3	3	4	4	4	3	3	2	3	3	3	3	3	4	4	3	3	4	4	4	3	3	4	4	5	4	5	4	2	4	2	3	3	3	2
2	1	1	2	2	2	1	2	2	1	2	2	2	2	3	3	3	3	3	3	3	3	4	4	4	3	3	3	4	3	3	4	3	3	4	3	3	3	3	4	4	5	4	2	2	2	3	3	3	3
2	1	1	2	2	2	2	3	2	2	1	2	1	2	2	2	2	2	2	3	4	4	4	4	3	3	4	3	4	4	3	4	4	3	4	2	3	4	4	3	5	3	5	3	2	2	3	3	3	2
2	1	2	2	2	1	2	1	2	1	1	2	1	2	3	3	3	3	3	3	4	4	3	4	4	2	3	3	3	4	3	4	4	4	3	3	3	3	3	3	4	3	4	2	2	3	3	3	3	2
1	1	1	2	1	1	2	3	2	1	1	2	2	1	5	5	5	5	5	1	4	4	4	4	4	4	4	4	4	2	2	4	4	4	4	4	4	4	4	7	7	6	6	4	3	4	4	4	4	4
2	1	1	2	2	1	2	3	2	2	1	2	2	1	2	2	2	3	3	3	3	3	3	3	3	3	3	3	3	3	3	3	3	3	3	2	2	2	2	4	4	3	3	2	2	2	2	2	2	2
2	1	2	2	2	1	1	2	3	2	1	2	3	1	2	2	2	2	2	2	2	2	2	2	2	2	2	2	2	4	4	2	2	2	2	1	1	1	1	3	2	2	2	2	3	2	2	2	1	2
2	1	1	2	1	1	2	2	3	2	1	2	2	2	4	4	4	4	4	2	4	4	4	3	4	3	4	3	3	3	4	4	4	4	4	3	3	3	3	5	5	5	4	3	3	3	2	3	2	2
1	2	2	2	1	1	2	2	2	1	1	3	2	2	2	3	2	2	2	3	3	3	3	3	2	2	2	3	3	3	3	3	3	3	3	2	2	2	2	4	4	4	3	2	2	2	2	2	2	2
2	1	1	2	2	1	2	2	2	1	2	1	2	2	4	4	4	4	4	4	4	3	4	3	3	4	3	4	3	4	4	4	4	4	5	4	4	3	3	5	5	5	4	3	3	3	3	3	3	3
2	1	3	2	2	2	2	2	2	2	1	2	2	2	1	1	1	1	1	1	1	1	1	1	1	1	1	1	1	1	1	1	1	1	1	1	1	1	1	1	1	1	1	1	1	1	1	1	1	1
2	1	3	2	2	2	2	3	2	1	1	2	2	2	3	3	3	2	3	3	3	3	2	3	3	2	3	2	3	4	3	3	3	3	4	3	3	3	3	4	4	4	4	2	2	2	2	2	3	2
2	1	3	2	2	2	1	1	2	1	1	2	3	2	1	1	1	1	1	1	1	1	1	1	1	1	1	1	1	1	1	1	1	1	1	1	1	1	1	1	1	1	1	1	1	1	1	1	1	1
2	1	2	2	2	1	2	3	2	1	1	2	2	2	2	2	1	2	1	2	2	2	2	2	3	3	3	2	2	4	3	3	2	2	2	2	2	2	2	5	4	5	4	2	2	2	2	2	2	2
2	1	1	2	2	1	2	3	2	2	1	2	2	2	2	2	2	2	2	4	2	2	2	2	2	2	2	2	2	2	3	3	3	3	3	3	2	2	2	5	4	4	4	3	3	2	2	2	2	2
2	1	2	2	1	1	1	3	1	2	1	2	3	2	2	2	2	2	2	2	2	2	2	2	2	2	3	2	4	2	2	2	2	2	2	2	1	2	2	5	4	3	3	2	2	2	2	2	2	2
2	1	1	2	1	1	2	2	2	1	1	3	2	2	2	2	2	2	3	3	3	3	3	3	2	2	2	2	2	3	3	4	4	4	4	2	2	2	2	5	4	4	4	3	3	3	2	3	2	3
1	1	1	2	2	1	2	1	2	2	1	1	2	1	2	2	2	2	2	4	4	3	3	3	3	3	3	3	3	3	3	3	3	3	3	3	3	2	2	5	5	5	5	3	2	3	3	3	2	2
2	1	1	2	1	2	2	2	1	2	1	2	2	1	4	4	3	3	3	3	3	3	3	3	3	3	3	3	3	3	3	3	3	3	3	3	2	2	2	6	5	5	5	3	3	3	3	3	3	3
1	1	2	1	2	2	2	1	2	1	1	2	2	2	2	2	2	2	3	3	3	3	3	3	2	3	3	2	3	3	3	3	3	3	3	3	2	2	2	6	5	5	5	3	3	2	2	2	2	2
2	1	2	1	2	2	2	1	2	1	1	2	2	2	1	1	1	1	1	1	1	1	1	1	1	1	1	1	1	1	1	1	1	1	1	1	1	1	1	7	7	7	7	3	2	3	2	2	3	2
2	1	1	2	1	2	1	2	2	1	1	2	2	1	1	2	2	2	1	4	3	3	2	2	3	3	3	3	2	3	3	3	3	3	3	3	3	3	3	5	5	5	4	3	3	3	2	3	2	3
2	1	3	2	1	1	2	2	2	1	1	2	2	1	2	1	2	1	1	3	3	3	3	3	3	3	3	3	3	3	2	2	3	3	3	2	2	3	3	6	5	5	5	3	3	3	2	3	2	2
2	1	2	2	1	1	2	2	2	1	2	1	2	1	2	2	2	2	3	3	3	3	3	3	3	3	4	3	3	3	3	3	3	3	3	3	3	3	3	6	6	5	5	3	3	3	2	3	2	3
2	1	1	2	2	1	2	2	2	1	1	2	2	2	1	1	1	1	1	1	1	1	1	1	1	1	2	1	5	1	1	1	1	1	1	1	1	1	1	3	3	3	3	1	4	1	2	2	1	1
2	1	2	2	1	1	2	3	1	2	1	3	2	2	1	1	1	1	1	1	1	1	1	1	1	1	1	1	1	1	1	1	1	1	1	1	1	1	1	1	1	1	1	1	1	1	1	1	1	1
2	1	2	2	1	1	2	2	2	2	1	2	2	2	2	2	1	2	1	2	2	2	2	2	3	3	3	2	2	4	3	3	2	2	2	2	2	2	2	5	4	5	4	2	2	2	2	2	2	2
2	1	2	1	1	1	1	2	2	2	2	2	3	2	2	2	2	2	2	4	2	2	2	2	2	2	2	2	2	2	3	3	3	3	3	3	2	2	2	5	4	4	4	3	3	2	2	2	2	2
2	1	1	2	2	1	2	2	3	2	1	1	3	2	2	2	2	2	2	2	2	2	2	2	2	2	3	2	4	2	2	2	2	2	2	2	1	2	2	5	4	3	3	2	2	2	2	2	2	2
2	1	1	2	1	2	2	3	2	2	1	1	2	1	2	2	2	2	3	3	3	3	3	3	2	2	2	2	2	3	3	4	4	4	4	2	2	2	2	5	4	4	4	3	3	3	2	3	2	3
1	1	1	2	2	1	1	2	3	2	1	2	2	1	2	2	2	2	2	4	4	3	3	3	3	3	3	3	3	3	3	3	3	3	3	3	3	2	2	5	5	5	5	3	2	3	3	3	2	2
2	1	2	2	2	1	2	2	2	1	1	1	2	1	3	3	3	4	3	4	4	3	3	4	3	2	3	2	2	3	3	2	3	4	3	2	4	3	2	6	2	5	5	3	3	3	2	3	2	3
2	1	2	2	1	1	2	1	2	1	1	2	3	1	5	5	5	5	5	5	4	5	5	5	5	5	5	5	5	5	4	5	5	5	5	1	2	5	5	4	6	6	7	4	1	4	4	4	4	4
2	2	1	2	1	1	2	1	2	1	1	3	3	1	2	2	4	1	3	4	4	5	5	4	3	3	2	2	3	4	4	3	4	3	3	4	3	5	5	1	1	1	2	1	3	1	3	2	2	4
2	1	1	2	1	1	2	2	2	2	1	2	2	2	4	3	5	4	3	2	3	4	4	4	3	5	5	4	5	2	3	2	3	2	2	3	4	3	5	6	6	6	6	4	1	4	4	2	3	2
2	1	2	2	2	1	2	2	2	1	1	1	2	1	2	4	3	4	2	5	4	5	5	4	4	4	4	5	3	2	2	3	3	2	2	3	3	2	2	6	6	6	5	3	2	3	3	3	3	4
2	1	2	2	1	1	2	3	2	1	1	2	2	1	5	5	5	5	5	5	5	5	5	5	5	5	5	5	5	5	5	5	5	5	5	5	5	5	5	7	7	7	7	4	1	4	4	4	4	4
2	1	1	1	2	1	2	1	2	1	2	1	2	1	3	3	3	3	3	3	3	3	3	3	3	3	3	3	3	3	3	3	3	3	3	3	3	3	3	4	4	4	4	2	3	2	2	2	2	2
2	1	1	2	2	1	2	3	2	1	1	2	2	1	3	4	3	3	4	5	5	5	5	4	4	4	4	4	5	4	4	4	4	4	4	2	3	5	5	5	6	5	6	3	4	2	3	3	3	4
2	1	1	2	1	1	2	2	2	1	1	2	2	1	2	2	2	3	4	4	4	5	5	4	4	3	3	4	4	4	2	4	5	5	4	4	4	5	5	5	4	5	6	2	4	2	3	3	3	3
2	1	2	2	2	1	2	1	3	2	1	2	2	1	2	2	2	2	2	4	4	4	4	4	4	4	4	4	4	3	4	4	4	4	4	4	4	4	4	5	5	5	5	2	3	3	3	3	2	2
2	1	1	2	1	1	2	1	2	1	1	3	3	2	4	4	4	4	4	2	2	2	2	2	2	2	2	2	2	4	4	4	4	4	4	4	4	4	4	5	5	5	5	3	2	3	3	3	3	3
2	1	2	2	1	1	1	3	2	2	2	1	2	1	4	5	4	2	5	5	5	5	5	5	5	5	5	5	5	5	1	5	1	5	5	3	4	5	4	5	5	6	7	4	4	4	4	4	4	4
2	1	1	2	2	1	2	3	2	1	1	3	2	1	3	3	2	3	3	3	4	3	2	3	3	3	4	3	4	4	3	4	3	3	4	3	3	3	3	4	3	4	4	2	3	3	3	3	3	2
1	1	1	1	1	2	2	1	2	1	1	2	2	2	2	2	2	2	3	4	3	4	3	2	2	2	3	2	3	4	2	4	4	4	4	2	2	3	4	5	5	5	5	1	1	3	1	1	2	1
2	2	2	2	2	2	2	2	2	1	1	2	3	2	2	2	2	2	2	4	3	4	3	3	3	3	3	3	3	4	3	2	3	3	3	3	3	3	3	5	5	4	5	2	2	3	2	2	3	3
2	1	1	2	2	1	2	1	2	1	1	1	2	2	2	3	3	3	2	4	4	5	4	3	5	2	3	4	4	4	4	4	4	4	4	2	3	4	2	3	3	3	3	3	3	3	4	3	4	3
1	1	2	2	2	2	1	3	3	2	1	2	2	2	3	3	3	3	3	3	3	3	3	3	3	3	3	3	3	3	3	3	3	3	3	3	3	3	3	5	5	5	5	3	2	3	3	3	3	3
2	1	1	2	2	2	2	2	2	1	1	2	3	2	3	4	3	3	3	3	4	3	3	3	3	3	4	3	3	3	3	3	3	3	3	3	3	3	3	6	5	6	5	3	2	2	2	3	3	2
1	1	2	2	1	1	2	2	4	2	1	1	2	2	2	2	2	2	2	2	3	2	2	2	2	2	3	3	2	3	3	3	3	3	3	3	3	3	3	5	5	4	4	3	2	2	2	2	2	2
1	1	1	2	2	1	2	2	2	1	1	3	2	2	2	2	3	3	2	3	2	3	2	3	2	3	3	3	3	3	3	3	3	3	3	3	2	2	2	5	5	4	4	2	2	2	2	3	3	2
2	1	2	2	2	1	2	3	2	2	1	1	2	2	4	3	4	3	4	3	3	3	3	3	3	3	4	3	3	3	3	3	3	3	3	3	3	3	3	6	5	6	5	3	3	3	2	3	2	3
2	1	1	2	1	1	1	2	2	1	1	2	2	2	4	4	4	4	4	3	3	3	3	3	3	3	4	3	3	3	3	3	3	3	4	3	3	2	2	6	5	6	5	3	2	3	3	2	3	3
2	1	1	2	1	2	2	2	2	1	2	1	2	2	2	3	3	2	2	3	3	3	3	3	3	3	3	2	2	3	3	3	3	3	3	3	3	2	2	5	4	3	4	2	2	2	2	2	2	2
2	1	2	2	1	1	1	3	2	1	1	3	3	2	4	4	4	3	2	3	3	3	3	3	3	3	3	3	3	4	4	4	4	3	3	3	2	2	2	6	6	6	6	3	3	3	3	3	3	2
2	1	1	2	1	1	2	2	2	2	1	2	2	1	1	1	1	2	1	2	2	2	1	1	1	1	1	1	1	1	1	1	1	1	2	1	2	1	1	2	2	2	1	1	2	1	1	1	1	1
2	1	2	2	2	2	2	2	1	2	1	2	3	1	2	2	2	2	2	2	2	2	2	2	2	2	3	2	2	3	3	3	2	2	2	2	2	2	2	5	5	4	4	2	2	2	2	2	2	2
2	1	1	2	1	1	2	3	2	1	1	2	3	1	2	2	2	2	2	2	2	2	2	2	2	3	3	2	2	2	2	2	2	2	3	2	2	2	2	5	4	3	3	2	2	2	2	2	2	2
2	1	3	2	1	1	2	1	2	1	1	2	2	1	2	2	1	2	1	2	2	2	2	3	2	2	3	2	2	2	3	2	3	3	3	2	2	3	2	6	5	4	4	3	2	2	2	3	2	3
2	1	3	2	2	1	2	2	2	2	1	2	1	1	4	3	4	4	3	3	3	3	3	3	3	3	3	3	4	4	3	3	3	3	3	3	3	3	3	7	6	6	6	3	3	3	3	3	3	3
2	1	1	1	2	1	1	1	2	2	1	2	2	2	2	2	2	2	1	2	2	3	3	3	3	2	3	2	2	2	3	3	3	3	3	2	2	2	2	5	4	4	3	2	2	2	2	3	3	2
1	1	2	2	2	1	2	3	2	1	1	3	2	2	3	3	3	3	3	4	4	4	4	4	3	3	3	3	3	4	4	4	4	3	3	2	2	2	2	6	6	5	4	2	3	2	2	2	2	2
2	1	1	2	1	1	2	3	1	2	1	2	2	2	1	1	1	1	1	1	1	1	1	1	1	1	2	1	1	1	1	1	1	1	1	1	1	1	1	1	1	1	1	1	1	1	1	1	1	1
2	1	1	2	2	1	2	3	2	1	1	1	3	2	1	1	1	2	1	2	1	1	1	1	1	1	1	1	1	5	1	2	1	1	1	1	1	1	1	2	1	2	1	2	1	2	1	1	2	1
2	1	2	1	1	1	2	2	1	2	1	1	2	2	2	2	2	2	2	3	3	3	3	3	4	3	3	3	3	3	3	3	3	3	3	3	2	2	2	6	5	5	4	3	3	2	3	3	2	3
2	1	1	3	2	1	2	1	2	1	1	2	3	2	2	2	2	2	1	2	2	2	2	3	2	2	3	2	2	2	2	2	2	3	3	3	2	2	2	5	4	4	3	2	2	2	2	2	2	2
2	1	2	2	1	1	2	1	1	2	2	3	3	2	2	2	2	2	1	3	3	2	2	3	2	2	3	2	3	2	2	2	3	3	2	3	2	3	2	5	4	3	3	2	2	2	3	2	2	2
1	1	2	1	1	1	2	3	2	1	2	2	2	2	2	2	2	2	2	3	3	3	3	3	3	3	3	3	3	2	2	2	2	2	2	2	2	2	2	4	4	4	3	2	2	2	2	2	2	2
2	1	1	2	2	1	1	1	2	2	1	2	2	2	3	3	3	3	3	3	3	3	3	3	3	3	4	3	3	3	3	3	3	3	3	3	3	4	4	6	5	5	5	3	2	3	3	3	3	3
2	2	1	3	2	2	2	2	2	1	1	1	3	2	2	2	2	1	2	3	3	2	2	3	3	3	3	3	2	2	2	2	2	2	2	2	2	2	2	5	4	5	4	2	2	2	2	2	2	2
2	1	1	2	1	2	1	2	2	2	1	3	2	2	2	2	2	1	1	2	2	2	2	2	2	2	3	3	2	2	3	3	2	3	3	3	2	2	2	5	5	4	3	2	1	2	2	2	2	2
2	2	2	2	2	1	1	3	2	1	1	1	3	1	2	1	2	1	1	2	2	2	2	2	2	3	3	2	2	2	2	2	3	2	2	2	2	2	2	5	4	3	3	2	2	2	2	2	2	2
2	1	1	2	2	1	2	1	2	2	1	3	2	1	4	3	4	3	4	2	4	4	3	3	3	3	3	3	3	3	3	3	3	3	4	3	3	2	3	6	5	4	4	3	3	3	2	2	2	2
1	1	2	2	1	1	2	1	3	2	1	1	1	1	1	2	2	1	1	2	2	2	2	2	1	1	2	2	2	2	3	3	3	3	3	2	2	2	2	5	5	4	4	3	2	2	2	2	2	2
2	1	2	2	2	1	2	3	2	1	1	2	2	2	2	2	2	2	2	4	4	4	2	2	2	2	3	2	2	3	3	3	3	3	3	3	3	3	3	5	4	4	4	2	3	2	2	2	2	2
2	1	1	1	1	1	2	1	2	1	2	2	3	1	2	2	2	2	3	2	3	2	2	2	2	2	3	2	2	3	3	3	3	3	3	3	3	3	3	5	4	4	4	3	3	2	2	2	2	2
2	1	3	2	2	2	2	2	3	2	1	1	2	1	1	1	1	1	3	3	3	3	3	3	3	3	3	2	2	3	3	3	3	3	3	3	3	3	3	5	5	5	5	3	2	2	2	2	2	2
2	1	3	2	2	2	2	2	2	1	2	2	3	1	3	4	4	4	3	3	4	4	4	4	3	3	4	4	4	4	3	3	3	3	3	3	3	3	3	6	6	5	5	3	2	2	2	2	2	2
2	1	1	2	1	2	1	1	2	1	1	2	3	1	1	2	2	2	2	2	2	3	3	3	2	2	3	2	3	4	3	3	3	3	3	3	3	3	3	5	5	5	5	3	3	3	2	3	2	3
2	1	2	1	2	2	2	3	3	2	1	2	2	1	1	1	2	2	1	3	3	3	3	3	3	3	3	3	3	3	3	3	3	3	3	3	3	3	3	2	2	2	2	2	1	1	2	2	1	1
2	1	2	2	1	1	2	3	2	1	1	1	1	2	1	1	2	1	1	2	1	1	1	1	1	1	2	2	1	1	1	1	1	1	1	1	1	1	1	6	6	6	3	2	3	1	1	1	1	1
1	1	1	2	2	1	2	3	2	1	1	2	2	2	2	2	2	2	2	2	2	2	2	2	2	2	3	2	2	3	3	2	3	3	3	3	3	3	4	4	3	3	3	2	2	2	2	2	2	2
2	1	1	2	2	1	2	3	2	2	1	2	1	2	3	3	3	3	2	3	3	3	3	3	3	3	3	3	3	3	3	3	3	3	3	3	3	3	3	6	6	6	5	3	2	2	2	2	2	2
2	1	1	2	2	1	1	3	2	1	1	3	2	1	5	5	5	5	5	5	5	5	5	5	5	5	5	5	5	5	5	5	5	5	5	5	5	5	5	7	7	7	7	4	1	4	4	4	4	4
2	1	2	2	1	2	2	1	2	2	1	1	2	1	3	3	3	3	3	3	3	3	3	3	3	3	3	3	3	3	3	3	3	3	3	3	3	3	3	4	4	4	4	2	3	2	2	2	2	2
[truncated: 32 more columns]
